# Supplementary material for: GATA2 Is Dispensable for Specification of Hemogenic Endothelium but Promotes Endothelial-to-Hematopoietic Transition
Source: Stem Cell Reports. 2018 May 31;11(1):197–211. doi: 10.1016/j.stemcr.2018.05.002 (PMC6066910; doi:10.1016/j.stemcr.2018.05.002)
Supplement: Data S1. Genes Differentially Expressed in iG2+/+ and iG2−/− HE, Non-HE, and CD43+ Cells [file mmc2.xlsx]

## Sheet: iG2negaHE, iG2posiHE
ID	PPEE	c1.iG2negaHE	c2.iG2posiHE	c2.iG2posiHE.vs..c1.iG2negaHE	GENE_NAME	DESCRIPTION
SMG1P1	7.85816e-13	0.0185	10.4943	567.261
IPO11-LRRC70	2.83419e-06	0.0185	9.18683	496.586
TMEM189-UBE2V1	2.30706e-10	0.0185	8.79017	475.144
SAMD3	1.57705e-08	0.0185	8.04392	434.806	SAMD3	sterile alpha motif domain containing 3 [Source:HGNC Symbol;Acc:21574]
MS4A3	1.15256e-05	0.0185	7.561	408.703	MS4A3	membrane-spanning 4-domains, subfamily A, member 3 (hematopoietic cell-specific) [Source:HGNC Symbol;Acc:7317]
MAL2	0	0.3785	26.196	69.21	MAL2	mal, T-cell differentiation protein 2 (gene/pseudogene) [Source:HGNC Symbol;Acc:13634]
C9orf64	0	0.2485	14.6685	59.0282
C7	6.66134e-16	0.279333	8.36017	29.929	C7	complement component 7 [Source:HGNC Symbol;Acc:1346]
CHL1	0	0.33975	9.96767	29.3382	CHL1	cell adhesion molecule L1-like [Source:HGNC Symbol;Acc:1939]
ABCG1	3.95719e-07	0.366833	6.19683	16.8928	ABCG1	ATP-binding cassette, sub-family G (WHITE), member 1 [Source:HGNC Symbol;Acc:73]
LOC100630923	1.70308e-12	0.761	12.0747	15.867
CST3	3.63119e-08	1.821	28.4443	15.6202	CST3	cystatin C [Source:HGNC Symbol;Acc:2475]
FAM63A	0.000235352	0.510167	6.34433	12.4358	FAM63A	family with sequence similarity 63, member A [Source:HGNC Symbol;Acc:25648]
CA11	0.0404684	0.441	5.36517	12.1659	CA11	carbonic anhydrase XI [Source:HGNC Symbol;Acc:1370]
DKK1	3.73721e-07	0.976833	11.5177	11.7908	DKK1	dickkopf WNT signaling pathway inhibitor 1 [Source:HGNC Symbol;Acc:2891]
LYSMD4	3.78328e-06	0.598917	6.56683	10.9645	LYSMD4	LysM, putative peptidoglycan-binding, domain containing 4 [Source:HGNC Symbol;Acc:26571]
TMOD1	5.9952e-15	1.141	12.1327	10.6334	TMOD1	tropomodulin 1 [Source:HGNC Symbol;Acc:11871]
PCSK2	0	1.1935	12.0914	10.1311	PCSK2	proprotein convertase subtilisin/kexin type 2 [Source:HGNC Symbol;Acc:8744]
GLT1D1	0	2.32725	20.381	8.75755	GLT1D1	glycosyltransferase 1 domain containing 1 [Source:HGNC Symbol;Acc:26483]
FAM22A	3.0691e-05	0.686833	5.60475	8.16028
GYPE	0	10.7418	84.6285	7.8784	GYPE	glycophorin E (MNS blood group) [Source:HGNC Symbol;Acc:4705]
FMOD	1.11022e-16	2.47433	18.9127	7.64354	FMOD	fibromodulin [Source:HGNC Symbol;Acc:3774]
SLCO2A1	0	3.6485	27.6198	7.57017	SLCO2A1	solute carrier organic anion transporter family, member 2A1 [Source:HGNC Symbol;Acc:10955]
GYPA	1.53111e-07	1.376	9.55433	6.94356	GYPA	glycophorin A (MNS blood group) [Source:HGNC Symbol;Acc:4702]
MACROD1	0.000926496	1.6735	11.5322	6.8911	MACROD1	MACRO domain containing 1 [Source:HGNC Symbol;Acc:29598]
ZIC3	2.99631e-07	1.03308	6.60767	6.39606	ZIC3	Zic family member 3 [Source:HGNC Symbol;Acc:12874]
FOXH1	6.90176e-09	2.47433	15.0214	6.07089	FOXH1	forkhead box H1 [Source:HGNC Symbol;Acc:3814]
PITX2	2.63456e-13	3.541	21.4793	6.06589	PITX2	paired-like homeodomain 2 [Source:HGNC Symbol;Acc:9005]
LAYN	0.00028325	0.957667	5.79433	6.05047	LAYN	layilin [Source:HGNC Symbol;Acc:29471]
ATP6V1G2-DDX39B	0	6.30433	37.9402	6.01811
CPE	1.26623e-08	2.341	13.7139	5.85814	CPE	carboxypeptidase E [Source:HGNC Symbol;Acc:2303]
KLF5	7.84063e-06	1.211	6.87558	5.67761	KLF5	Kruppel-like factor 5 (intestinal) [Source:HGNC Symbol;Acc:6349]
CLDN11	9.9692e-06	1.43183	7.89517	5.51403	CLDN11	claudin 11 [Source:HGNC Symbol;Acc:8514]
NFE2	5.21056e-05	2.216	12.151	5.4833	NFE2	nuclear factor, erythroid 2 [Source:HGNC Symbol;Acc:7780]
ASIC4	0.00068325	0.976833	5.34308	5.4698	ASIC4	acid-sensing (proton-gated) ion channel family member 4 [Source:HGNC Symbol;Acc:21263]
EOMES	3.6055e-07	2.06933	11.0589	5.34419	EOMES	eomesodermin [Source:HGNC Symbol;Acc:3372]
KCNA5	3.5855e-10	2.721	14.4856	5.32362	KCNA5	potassium voltage-gated channel, shaker-related subfamily, member 5 [Source:HGNC Symbol;Acc:6224]
CLCN2	6.5105e-07	1.72558	9.01142	5.22224	CLCN2	chloride channel, voltage-sensitive 2 [Source:HGNC Symbol;Acc:2020]
NSUN5P1	2.28773e-06	3.17933	16.4777	5.18274
RGPD6	1.11022e-16	6.871	34.886	5.07728
CD226	3.23514e-08	2.686	13.2893	4.94763	CD226	CD226 molecule [Source:HGNC Symbol;Acc:16961]
FEV	0.00597071	1.50767	7.32933	4.86138	FEV	FEV (ETS oncogene family) [Source:HGNC Symbol;Acc:18562]
ABCD1	1.84707e-08	2.17267	10.506	4.83553	ABCD1	ATP-binding cassette, sub-family D (ALD), member 1 [Source:HGNC Symbol;Acc:61]
ZNF426	1.33026e-07	3.02767	14.5835	4.81675	ZNF426	zinc finger protein 426 [Source:HGNC Symbol;Acc:20725]
ANKS1B	0.000365347	1.87433	8.77892	4.68375	ANKS1B	ankyrin repeat and sterile alpha motif domain containing 1B [Source:HGNC Symbol;Acc:24600]
ZNF547	0.000459548	1.571	7.23767	4.60704	ZNF547	zinc finger protein 547 [Source:HGNC Symbol;Acc:26432]
CNIH3	8.28565e-05	2.26433	10.0714	4.44785	CNIH3	cornichon family AMPA receptor auxiliary protein 3 [Source:HGNC Symbol;Acc:26802]
ZSCAN5A	0.0317441	1.4685	6.35183	4.32539	ZSCAN5A	zinc finger and SCAN domain containing 5A [Source:HGNC Symbol;Acc:23710]
PPAPDC1A	4.25245e-05	3.85267	16.5702	4.30096	PPAPDC1A	phosphatidic acid phosphatase type 2 domain containing 1A [Source:HGNC Symbol;Acc:23531]
FLVCR2	7.56707e-06	1.821	7.781	4.27293	FLVCR2	feline leukemia virus subgroup C cellular receptor family, member 2 [Source:HGNC Symbol;Acc:20105]
DNAJC30	0.00147803	1.85892	7.75642	4.17255	DNAJC30	DnaJ (Hsp40) homolog, subfamily C, member 30 [Source:HGNC Symbol;Acc:16410]
SLC9A9	5.76145e-09	3.11683	12.8227	4.114	SLC9A9	solute carrier family 9, subfamily A (NHE9, cation proton antiporter 9), member 9 [Source:HGNC Symbol;Acc:20653]
CCDC141	1.39603e-11	1.88683	7.61433	4.03551	CCDC141	coiled-coil domain containing 141 [Source:HGNC Symbol;Acc:26821]
RAB3IL1	2.31227e-07	4.39642	17.4673	3.97307	RAB3IL1	RAB3A interacting protein (rabin3)-like 1 [Source:HGNC Symbol;Acc:9780]
SFRP2	2.49943e-05	3.57767	14.2052	3.97051	SFRP2	secreted frizzled-related protein 2 [Source:HGNC Symbol;Acc:10777]
MOSPD3	0.000100612	6.43017	25.4302	3.95482	MOSPD3	motile sperm domain containing 3 [Source:HGNC Symbol;Acc:25078]
ZNF174	0.0111607	3.381	13.2285	3.9126	ZNF174	zinc finger protein 174 [Source:HGNC Symbol;Acc:12963]
CYP27A1	2.03079e-06	3.701	14.4218	3.89674	CYP27A1	cytochrome P450, family 27, subfamily A, polypeptide 1 [Source:HGNC Symbol;Acc:2605]
ZNF543	0.00104794	1.62767	6.31683	3.88091	ZNF543	zinc finger protein 543 [Source:HGNC Symbol;Acc:25281]
PIK3CG	2.1555e-07	2.08933	7.95975	3.80971	PIK3CG	phosphatidylinositol-4,5-bisphosphate 3-kinase, catalytic subunit gamma [Source:HGNC Symbol;Acc:8978]
WDR86	0.00918005	2.3035	8.76267	3.80407	WDR86	WD repeat domain 86 [Source:HGNC Symbol;Acc:28020]
EGFLAM	8.16793e-07	1.91058	7.26225	3.80106	EGFLAM	EGF-like, fibronectin type III and laminin G domains [Source:HGNC Symbol;Acc:26810]
L1CAM	6.48481e-13	4.616	17.4827	3.78741	L1CAM	L1 cell adhesion molecule [Source:HGNC Symbol;Acc:6470]
HSD17B6	0.0135505	2.9235	11.0327	3.77379	HSD17B6	hydroxysteroid (17-beta) dehydrogenase 6 [Source:HGNC Symbol;Acc:23316]
ALDH1A3	0.000189659	1.91058	7.2035	3.77031	ALDH1A3	aldehyde dehydrogenase 1 family, member A3 [Source:HGNC Symbol;Acc:409]
STARD10	0.028958	2.0235	7.5735	3.74277	STARD10	StAR-related lipid transfer (START) domain containing 10 [Source:HGNC Symbol;Acc:10666]
TMEM254	1.58646e-06	5.62267	20.9223	3.72105	TMEM254	transmembrane protein 254 [Source:HGNC Symbol;Acc:25804]
CACNB3	1.01428e-07	3.67225	13.6206	3.70906	CACNB3	calcium channel, voltage-dependent, beta 3 subunit [Source:HGNC Symbol;Acc:1403]
SHISA6	2.28075e-11	2.70767	9.96767	3.68128	SHISA6	shisa family member 6 [Source:HGNC Symbol;Acc:34491]
WRAP73	6.06164e-09	9.29267	34.0952	3.66904	WRAP73	WD repeat containing, antisense to TP73 [Source:HGNC Symbol;Acc:12759]
LRIG3	1.90011e-10	5.2835	18.6652	3.53273	LRIG3	leucine-rich repeats and immunoglobulin-like domains 3 [Source:HGNC Symbol;Acc:30991]
TESC	0.0451249	3.76017	13.2406	3.52128	TESC	tescalcin [Source:HGNC Symbol;Acc:26065]
ZBTB3	0.0263537	1.54683	5.41933	3.5035	ZBTB3	zinc finger and BTB domain containing 3 [Source:HGNC Symbol;Acc:22918]
SERINC2	0.0306054	2.64433	9.231	3.49086	SERINC2	serine incorporator 2 [Source:HGNC Symbol;Acc:23231]
C14orf37	0.000198089	2.62767	9.14767	3.48129
LGR5	3.69638e-11	9.14767	31.2185	3.41273	LGR5	leucine-rich repeat containing G protein-coupled receptor 5 [Source:HGNC Symbol;Acc:4504]
WDR90	3.56525e-06	2.26725	7.64767	3.3731	WDR90	WD repeat domain 90 [Source:HGNC Symbol;Acc:26960]
GPC2	7.44186e-07	5.44767	18.3585	3.36997	GPC2	glypican 2 [Source:HGNC Symbol;Acc:4450]
LRRN4	3.42437e-07	4.83225	16.251	3.36303	LRRN4	leucine rich repeat neuronal 4 [Source:HGNC Symbol;Acc:16208]
CPXM2	5.78829e-05	2.61683	8.79017	3.35909	CPXM2	carboxypeptidase X (M14 family), member 2 [Source:HGNC Symbol;Acc:26977]
PLEKHM1P	0.0483276	1.70142	5.62642	3.3069
RILP	0.0222027	3.21058	10.5452	3.2845	RILP	prickle homolog 1 (Drosophila) [Source:HGNC Symbol;Acc:17019]
PI4KAP1	3.57362e-08	7.896	25.8764	3.27716
NDST2	1.48585e-07	4.07517	13.3002	3.26371	NDST2	N-deacetylase/N-sulfotransferase (heparan glucosaminyl) 2 [Source:HGNC Symbol;Acc:7681]
PDZD4	0.000371222	2.3035	7.4935	3.25309	PDZD4	PDZ domain containing 4 [Source:HGNC Symbol;Acc:21167]
CMC1	0.000106084	16.9727	55.1685	3.25043	CMC1	C-x(9)-C motif containing 1 [Source:HGNC Symbol;Acc:28783]
SELL	3.06605e-10	11.4335	37.0302	3.23874	SELL	selectin L [Source:HGNC Symbol;Acc:10720]
FAM20C	1.41044e-05	4.3235	13.8885	3.21233	FAM20C	family with sequence similarity 20, member C [Source:HGNC Symbol;Acc:22140]
NEDD9	6.61393e-06	3.22725	10.3427	3.20479	NEDD9	neural precursor cell expressed, developmentally down-regulated 9 [Source:HGNC Symbol;Acc:7733]
PLEKHA7	1.07659e-05	2.57517	8.2485	3.20309	PLEKHA7	pleckstrin homology domain containing, family A member 7 [Source:HGNC Symbol;Acc:27049]
STMN3	0.000371222	3.60725	11.4839	3.18357	STMN3	stathmin-like 3 [Source:HGNC Symbol;Acc:15926]
RPH3A	0.000106084	2.25683	7.16183	3.1734	RPH3A	rabphilin 3A homolog (mouse) [Source:HGNC Symbol;Acc:17056]
CHPF	4.31113e-05	3.96475	12.4927	3.15093	CHPF	chondroitin polymerizing factor [Source:HGNC Symbol;Acc:24291]
CLDN6	1.9637e-06	11.9827	37.5481	3.13353	CLDN6	claudin 6 [Source:HGNC Symbol;Acc:2048]
AKD1	0.0483276	1.85892	5.82475	3.13341
SLC25A19	0.041938	3.73267	11.6831	3.12996	SLC25A19	solute carrier family 25 (mitochondrial thiamine pyrophosphate carrier), member 19 [Source:HGNC Symbol;Acc:14409]
CACNA2D2	3.89274e-09	4.56892	14.2752	3.12441	CACNA2D2	calcium channel, voltage-dependent, alpha 2/delta subunit 2 [Source:HGNC Symbol;Acc:1400]
UBXN11	0.00334139	4.37767	13.636	3.1149	UBXN11	UBX domain protein 11 [Source:HGNC Symbol;Acc:30600]
DNASE1L1	2.42656e-05	3.74933	11.5743	3.08704	DNASE1L1	deoxyribonuclease I-like 1 [Source:HGNC Symbol;Acc:2957]
SCUBE1	0.000103887	2.9235	8.98183	3.07229	SCUBE1	signal peptide, CUB domain, EGF-like 1 [Source:HGNC Symbol;Acc:13441]
TBC1D3F	1.34355e-05	7.19933	21.7831	3.02571	TBC1D3F	TBC1 domain family, member 3F [Source:HGNC Symbol;Acc:18257]
ADAMTS12	1.57933e-06	3.51642	10.5977	3.01377	ADAMTS12	ADAM metallopeptidase with thrombospondin type 1 motif, 12 [Source:HGNC Symbol;Acc:14605]
ATRNL1	0.000914466	3.17933	9.5235	2.99544	ATRNL1	attractin-like 1 [Source:HGNC Symbol;Acc:29063]
KEL	0.00236019	3.43975	10.2652	2.98428	KEL	Kell blood group, metallo-endopeptidase [Source:HGNC Symbol;Acc:6308]
PSIMCT-1	0.00431215	10.6777	31.7818	2.97648
SERPINI1	4.28196e-05	7.9635	23.7018	2.97631	SERPINI1	serpin peptidase inhibitor, clade I (neuroserpin), member 1 [Source:HGNC Symbol;Acc:8943]
NRIP3	0.0335579	1.81267	5.33433	2.94281	NRIP3	nuclear receptor interacting protein 3 [Source:HGNC Symbol;Acc:1167]
NXF3	0.000916878	4.95433	14.4622	2.91911	NXF3	nuclear RNA export factor 3 [Source:HGNC Symbol;Acc:8073]
GPC4	7.39472e-10	10.0068	29.0243	2.90045	GPC4	glypican 4 [Source:HGNC Symbol;Acc:4452]
HIST1H2BK	0.0361793	8.47183	24.5343	2.89599	HIST1H2BK	histone cluster 1, H2bk [Source:HGNC Symbol;Acc:13954]
FIBIN	7.19423e-05	4.64267	13.3118	2.86728	FIBIN	fin bud initiation factor homolog (zebrafish) [Source:HGNC Symbol;Acc:33747]
DOK3	0.0370505	2.526	7.23767	2.86527	DOK3	docking protein 3 [Source:HGNC Symbol;Acc:24583]
FGF12	4.15363e-05	2.4285	6.92142	2.85008	FGF12	fibroblast growth factor 12 [Source:HGNC Symbol;Acc:3668]
GBP4	1.28311e-07	4.21392	11.9818	2.8434	GBP4	guanylate binding protein 4 [Source:HGNC Symbol;Acc:20480]
GLIPR2	0.000216229	6.99308	19.8677	2.84105	GLIPR2	GLI pathogenesis-related 2 [Source:HGNC Symbol;Acc:18007]
FKBP1B	0.00613745	8.93392	25.2198	2.82292	FKBP1B	FK506 binding protein 1B, 12.6 kDa [Source:HGNC Symbol;Acc:3712]
ESRRA	0.000724285	5.30308	14.7727	2.78568	ESRRA	estrogen-related receptor alpha [Source:HGNC Symbol;Acc:3471]
IFIT2	3.87644e-05	4.75642	13.1285	2.76017	IFIT2	interferon-induced protein with tetratricopeptide repeats 2 [Source:HGNC Symbol;Acc:5409]
FAM213B	2.3195e-05	6.50975	17.966	2.75986	FAM213B	family with sequence similarity 213, member B [Source:HGNC Symbol;Acc:28390]
ACPL2	0.0383802	2.57517	7.10308	2.7583	ACPL2	acid phosphatase-like 2 [Source:HGNC Symbol;Acc:26303]
CHURC1-FNTB	0.000153871	5.22517	14.3802	2.7521	CHURC1-FNTB	farnesyltransferase, CAAX box, beta [Source:HGNC Symbol;Acc:3785]
FST	3.96281e-09	23.5468	64.736	2.74924	FST	follistatin [Source:HGNC Symbol;Acc:3971]
ARHGEF10L	0.00349697	2.4285	6.67225	2.74748	ARHGEF10L	Rho guanine nucleotide exchange factor (GEF) 10-like [Source:HGNC Symbol;Acc:25540]
CHKB-CPT1B	0.0101417	4.456	12.1785	2.73306	CHKB-CPT1B	CHKB-CPT1B readthrough (NMD candidate) [Source:HGNC Symbol;Acc:41998]
MSTO1	0.00333631	10.2585	28.001	2.72954	MSTO1	misato 1, mitochondrial distribution and morphology regulator [Source:HGNC Symbol;Acc:29678]
CLIP3	4.45604e-08	9.3235	25.3881	2.72302	CLIP3	CAP-GLY domain containing linker protein 3 [Source:HGNC Symbol;Acc:24314]
LIPG	2.68285e-12	23.2656	63.2052	2.71668	LIPG	lipase, endothelial [Source:HGNC Symbol;Acc:6623]
MXI1	1.60477e-10	16.8918	45.7935	2.71098	MXI1	MAX interactor 1, dimerization protein [Source:HGNC Symbol;Acc:7534]
IFITM1	1.37769e-10	117.584	318.078	2.70512	IFITM1	interferon induced transmembrane protein 1 [Source:HGNC Symbol;Acc:5412]
NOMO3	9.34782e-10	19.7043	52.7997	2.6796	NOMO3	NODAL modulator 3 [Source:HGNC Symbol;Acc:25242]
TBXA2R	5.66815e-05	7.05517	18.8977	2.67856	TBXA2R	thromboxane A2 receptor [Source:HGNC Symbol;Acc:11608]
C9orf16	0.0301893	12.9227	34.566	2.67483
RING1	0.00331357	6.24517	16.6377	2.66409	RING1	ring finger protein 1 [Source:HGNC Symbol;Acc:10018]
PORCN	0.0354245	4.54017	11.9539	2.63292	PORCN	porcupine homolog (Drosophila) [Source:HGNC Symbol;Acc:17652]
ACHE	6.62557e-05	7.4685	19.546	2.61713	ACHE	acetylcholinesterase (Yt blood group) [Source:HGNC Symbol;Acc:108]
TRAPPC12	7.62961e-06	9.5435	24.8502	2.60388	TRAPPC12	trafficking protein particle complex 12 [Source:HGNC Symbol;Acc:24284]
L1TD1	4.05552e-09	14.1881	36.8877	2.5999	L1TD1	LINE-1 type transposase domain containing 1 [Source:HGNC Symbol;Acc:25595]
CISD3	0.0139512	3.86225	9.99517	2.58791	CISD3	CDGSH iron sulfur domain 3 [Source:HGNC Symbol;Acc:27578]
FZD7	6.8419e-10	18.5577	47.8285	2.57729	FZD7	frizzled family receptor 7 [Source:HGNC Symbol;Acc:4045]
PGAP3	0.0182544	3.78683	9.7185	2.56639	PGAP3	post-GPI attachment to proteins 3 [Source:HGNC Symbol;Acc:23719]
HFM1	0.00756432	2.4285	6.23225	2.5663	HFM1	HFM1, ATP-dependent DNA helicase homolog (S. cerevisiae) [Source:HGNC Symbol;Acc:20193]
ZNF350	0.023805	4.30683	11.0327	2.56167	ZNF350	zinc finger protein 350 [Source:HGNC Symbol;Acc:16656]
LAMC3	1.05438e-08	7.91725	20.1902	2.55015	LAMC3	laminin, gamma 3 [Source:HGNC Symbol;Acc:6494]
GATA5	0.0278799	3.64183	9.28433	2.54936	GATA5	GATA binding protein 5 [Source:HGNC Symbol;Acc:15802]
ADD2	3.71623e-08	12.9227	32.8502	2.54206	ADD2	adducin 2 (beta) [Source:HGNC Symbol;Acc:244]
ZC3H10	0.0139512	4.8935	12.4327	2.54065	ZC3H10	zinc finger CCCH-type containing 10 [Source:HGNC Symbol;Acc:25893]
PDE2A	0.000709145	3.561	8.996	2.52626	PDE2A	phosphodiesterase 2A, cGMP-stimulated [Source:HGNC Symbol;Acc:8777]
F3	0.0400043	4.4235	11.1535	2.52142	F3	coagulation factor III (thromboplastin, tissue factor) [Source:HGNC Symbol;Acc:3541]
LTBP1	5.47959e-09	19.0043	47.8043	2.51544	LTBP1	latent transforming growth factor beta binding protein 1 [Source:HGNC Symbol;Acc:6714]
SMPD1	0.000382976	7.18683	18.0627	2.5133	SMPD1	sphingomyelin phosphodiesterase 1, acid lysosomal [Source:HGNC Symbol;Acc:11120]
PLA2G6	0.00926998	3.68808	9.24558	2.50688	PLA2G6	phospholipase A2, group VI (cytosolic, calcium-independent) [Source:HGNC Symbol;Acc:9039]
STAP2	0.023805	7.31267	18.311	2.50401	STAP2	signal transducing adaptor family member 2 [Source:HGNC Symbol;Acc:30430]
COL5A2	9.01834e-13	206.803	515.231	2.4914	COL5A2	collagen, type V, alpha 2 [Source:HGNC Symbol;Acc:2210]
PCDHGC3	1.25184e-09	18.0277	44.8831	2.48968	PCDHGC3	protocadherin gamma subfamily C, 3 [Source:HGNC Symbol;Acc:8716]
SLAMF7	0.0473779	3.57767	8.89683	2.48677	SLAMF7	SLAM family member 7 [Source:HGNC Symbol;Acc:21394]
CCDC8	0.0006056	5.25433	13.0543	2.48449	CCDC8	coiled-coil domain containing 8 [Source:HGNC Symbol;Acc:25367]
RADIL	0.0174608	3.16267	7.85183	2.48266	RADIL	Ras association and DIL domains [Source:HGNC Symbol;Acc:22226]
GEMIN8	0.00793407	4.21392	10.4418	2.47794	GEMIN8	gem (nuclear organelle) associated protein 8 [Source:HGNC Symbol;Acc:26044]
LOC100009676	0.000261368	6.93017	17.1585	2.47591
LIMD2	0.000353409	5.73558	14.1881	2.47369	LIMD2	LIM domain containing 2 [Source:HGNC Symbol;Acc:28142]
RNF19B	0.00202815	5.53683	13.5985	2.45601	RNF19B	ring finger protein 19B [Source:HGNC Symbol;Acc:26886]
FAM160A2	0.00741021	3.90433	9.57142	2.45149	FAM160A2	family with sequence similarity 160, member A2 [Source:HGNC Symbol;Acc:25378]
NTS	3.60944e-10	152.708	373.913	2.44854	NTS	neurotensin [Source:HGNC Symbol;Acc:8038]
TAC3	2.3676e-06	49.2402	118.98	2.41632	TAC3	tachykinin 3 [Source:HGNC Symbol;Acc:11521]
APLN	2.3896e-11	79.4706	191.989	2.41585	APLN	apelin [Source:HGNC Symbol;Acc:16665]
GDF3	0.000462435	17.6243	42.4797	2.41029	GDF3	growth differentiation factor 3 [Source:HGNC Symbol;Acc:4218]
ALKBH2	0.042793	11.5743	27.8677	2.40771	ALKBH2	alkB, alkylation repair homolog 2 (E. coli) [Source:HGNC Symbol;Acc:32487]
TMCO6	0.00376211	7.9285	19.0118	2.39791	TMCO6	transmembrane and coiled-coil domains 6 [Source:HGNC Symbol;Acc:28814]
SERPINE2	7.70125e-10	138.696	329.049	2.37245	SERPINE2	serpin peptidase inhibitor, clade E (nexin, plasminogen activator inhibitor type 1), member 2 [Source:HGNC Symbol;Acc:8951]
LGALSL	3.36105e-05	7.14017	16.9377	2.37217	LGALSL	lectin, galactoside-binding-like [Source:HGNC Symbol;Acc:25012]
LMBRD2	0.00448352	4.731	11.2077	2.36898	LMBRD2	LMBR1 domain containing 2 [Source:HGNC Symbol;Acc:25287]
MYO3A	4.48047e-08	12.2789	29.0627	2.36688	MYO3A	myosin IIIA [Source:HGNC Symbol;Acc:7601]
LTB4R	0.00313587	3.68808	8.7235	2.36532	LTB4R	leukotriene B4 receptor [Source:HGNC Symbol;Acc:6713]
FAM73B	0.00328954	4.71767	11.1535	2.3642	FAM73B	family with sequence similarity 73, member B [Source:HGNC Symbol;Acc:23621]
CORO7	0.00010264	10.4006	24.4368	2.34956	CORO7	coronin 7 [Source:HGNC Symbol;Acc:26161]
ANO4	0.00150607	4.65767	10.9331	2.34733	ANO4	anoctamin 4 [Source:HGNC Symbol;Acc:23837]
PMEPA1	4.93321e-05	5.71683	13.4168	2.3469	PMEPA1	prostate transmembrane protein, androgen induced 1 [Source:HGNC Symbol;Acc:14107]
CDK5R1	0.000376128	5.74933	13.3493	2.32189	CDK5R1	cyclin-dependent kinase 5, regulatory subunit 1 (p35) [Source:HGNC Symbol;Acc:1775]
LRRN2	2.65197e-05	11.1031	25.5743	2.30335	LRRN2	leucine rich repeat neuronal 2 [Source:HGNC Symbol;Acc:16914]
ELAVL2	9.20582e-07	16.0902	36.8877	2.29256	ELAVL2	ELAV like neuron-specific RNA binding protein 2 [Source:HGNC Symbol;Acc:3313]
CCDC57	0.00626087	5.35725	12.2618	2.28883	CCDC57	coiled-coil domain containing 57 [Source:HGNC Symbol;Acc:27564]
ZNF354A	0.000949734	9.28433	21.1943	2.28281	ZNF354A	zinc finger protein 354A [Source:HGNC Symbol;Acc:11628]
MEGF6	0.00697932	2.341	5.33433	2.27866	MEGF6	multiple EGF-like-domains 6 [Source:HGNC Symbol;Acc:3232]
ARHGAP4	6.84438e-06	15.5372	35.3964	2.27816	ARHGAP4	Rho GTPase activating protein 4 [Source:HGNC Symbol;Acc:674]
ATP8B4	0.00611296	3.31933	7.561	2.27787	ATP8B4	ATPase, class I, type 8B, member 4 [Source:HGNC Symbol;Acc:13536]
ARHGAP26	0.00214479	2.39725	5.35267	2.23284	ARHGAP26	Rho GTPase activating protein 26 [Source:HGNC Symbol;Acc:17073]
ZNF512B	5.78924e-05	5.51683	12.2993	2.22942	ZNF512B	zinc finger protein 512B [Source:HGNC Symbol;Acc:29212]
PIGQ	0.00184734	7.2135	16.076	2.2286	PIGQ	phosphatidylinositol glycan anchor biosynthesis, class Q [Source:HGNC Symbol;Acc:14135]
KANK1	0.0093044	3.7735	8.36017	2.21549	KANK1	KN motif and ankyrin repeat domains 1 [Source:HGNC Symbol;Acc:19309]
PRKAR2B	1.47105e-05	15.2135	33.6268	2.21033	PRKAR2B	protein kinase, cAMP-dependent, regulatory, type II, beta [Source:HGNC Symbol;Acc:9392]
ARHGEF40	1.04021e-06	13.6777	30.1693	2.20574	ARHGEF40	Rho guanine nucleotide exchange factor (GEF) 40 [Source:HGNC Symbol;Acc:25516]
TMEM74B	9.66678e-05	22.7493	50.166	2.20516	TMEM74B	transmembrane protein 74B [Source:HGNC Symbol;Acc:15893]
CYP1B1	1.02786e-07	24.7589	54.5093	2.2016	CYP1B1	cytochrome P450, family 1, subfamily B, polypeptide 1 [Source:HGNC Symbol;Acc:2597]
IL1R1	1.4009e-05	9.66017	21.2535	2.20012	IL1R1	interleukin 1 receptor, type I [Source:HGNC Symbol;Acc:5993]
SLC27A6	0.0400043	3.99392	8.77058	2.19599	SLC27A6	solute carrier family 27 (fatty acid transporter), member 6 [Source:HGNC Symbol;Acc:11000]
NRG1	0.0263087	5.54767	12.151	2.19029	NRG1	neuregulin 1 [Source:HGNC Symbol;Acc:7997]
ZNF354C	0.0142725	6.94767	15.1877	2.18601	ZNF354C	zinc finger protein 354C [Source:HGNC Symbol;Acc:16736]
RHOB	2.49802e-08	228.276	497.667	2.18011	RHOB	ras homolog family member B [Source:HGNC Symbol;Acc:668]
GTF2H2D	0.00826246	15.9152	34.5093	2.16833
SNHG8	0.00183379	43.9018	95.0243	2.16447
C8orf4	0.000778289	18.2227	39.4202	2.16325
CITED2	1.87307e-07	217.759	469.543	2.15625	CITED2	Cbp/p300-interacting transactivator, with Glu/Asp-rich carboxy-terminal domain, 2 [Source:HGNC Symbol;Acc:1987]
ZNF646	0.00021545	5.56683	11.9818	2.15236	ZNF646	zinc finger protein 646 [Source:HGNC Symbol;Acc:29004]
DGKH	0.0175331	4.19642	9.02642	2.15098	DGKH	diacylglycerol kinase, eta [Source:HGNC Symbol;Acc:2854]
KAL1	2.20432e-05	8.18183	17.5902	2.14991	KAL1	Kallmann syndrome 1 sequence [Source:HGNC Symbol;Acc:6211]
FAM20A	0.0361918	3.31933	7.13142	2.14845	FAM20A	family with sequence similarity 20, member A [Source:HGNC Symbol;Acc:23015]
RHOU	0.0062392	5.49517	11.7789	2.1435	RHOU	ras homolog family member U [Source:HGNC Symbol;Acc:17794]
HOMER3	0.000425053	26.2752	56.1602	2.13739	HOMER3	homer homolog 3 (Drosophila) [Source:HGNC Symbol;Acc:17514]
ZNF853	0.0363899	4.456	9.49517	2.13087	ZNF853	zinc finger protein 853 [Source:HGNC Symbol;Acc:21767]
RARA	0.000101263	15.3422	32.6418	2.12758	RARA	retinoic acid receptor, alpha [Source:HGNC Symbol;Acc:9864]
SP5	0.0139003	10.1118	21.5118	2.12739	SP5	Sp5 transcription factor [Source:HGNC Symbol;Acc:14529]
RNPEPL1	0.00429269	7.68392	16.3181	2.12367	RNPEPL1	arginyl aminopeptidase (aminopeptidase B)-like 1 [Source:HGNC Symbol;Acc:10079]
SELE	7.3836e-07	36.4935	77.1485	2.11403	SELE	selectin E [Source:HGNC Symbol;Acc:10718]
NHLRC2	0.000642307	5.22517	10.996	2.10443	NHLRC2	NHL repeat containing 2 [Source:HGNC Symbol;Acc:24731]
ZFP82	0.00437008	9.93392	20.8848	2.10237	ZFP82	ZFP82 zinc finger protein [Source:HGNC Symbol;Acc:28682]
MAD2L1BP	0.00168505	25.6577	53.8868	2.10022	MAD2L1BP	MAD2L1 binding protein [Source:HGNC Symbol;Acc:21059]
HEATR6	0.00862057	5.70433	11.9539	2.09559	HEATR6	HEAT repeat containing 6 [Source:HGNC Symbol;Acc:24076]
ASB6	0.000249677	9.62933	20.0218	2.07925	ASB6	ankyrin repeat and SOCS box containing 6 [Source:HGNC Symbol;Acc:17181]
FAM203A	0.00950256	10.1785	21.0402	2.06712	FAM203A	family with sequence similarity 203, member A [Source:HGNC Symbol;Acc:24161]
ZAP70	6.11795e-07	95.3527	197.072	2.06677	ZAP70	zeta-chain (TCR) associated protein kinase 70kDa [Source:HGNC Symbol;Acc:12858]
DKK3	0.00837206	9.83017	20.3027	2.06534	DKK3	dickkopf WNT signaling pathway inhibitor 3 [Source:HGNC Symbol;Acc:2893]
VRTN	0.00109076	10.2585	21.1827	2.06489	VRTN	vertebrae development associated [Source:HGNC Symbol;Acc:20223]
CHKB	0.0142725	8.70683	17.9168	2.05779	CHKB	choline kinase beta [Source:HGNC Symbol;Acc:1938]
RNF25	0.00333416	21.821	44.8602	2.05583	RNF25	ring finger protein 25 [Source:HGNC Symbol;Acc:14662]
PCDHGA11	0.000110697	13.7985	28.3252	2.05277	PCDHGA11	protocadherin gamma subfamily A, 11 [Source:HGNC Symbol;Acc:8698]
FILIP1L	0.00701776	7.83683	16.0685	2.05038	FILIP1L	filamin A interacting protein 1-like [Source:HGNC Symbol;Acc:24589]
BTG2	3.94154e-05	27.0577	55.4093	2.04782	BTG2	BTG family, member 2 [Source:HGNC Symbol;Acc:1131]
ACOX3	0.00541662	10.4006	21.1827	2.03668	ACOX3	acyl-CoA oxidase 3, pristanoyl [Source:HGNC Symbol;Acc:121]
JMY	0.00127251	3.95183	8.00517	2.02568	JMY	junction mediating and regulatory protein, p53 cofactor [Source:HGNC Symbol;Acc:28916]
RUNX1	3.28538e-05	12.0114	24.2973	2.02285	RUNX1	runt-related transcription factor 1 [Source:HGNC Symbol;Acc:10471]
GPR176	0.000199738	17.7435	35.8685	2.0215	GPR176	G protein-coupled receptor 176 [Source:HGNC Symbol;Acc:32370]
FBXO17	0.0366552	9.02517	18.2277	2.01965	FBXO17	F-box protein 17 [Source:HGNC Symbol;Acc:18754]
GRAMD4	0.00232983	7.896	15.8735	2.01032	GRAMD4	GRAM domain containing 4 [Source:HGNC Symbol;Acc:29113]
ROR1	0.000671375	2.95433	5.93767	2.00982	ROR1	receptor tyrosine kinase-like orphan receptor 1 [Source:HGNC Symbol;Acc:10256]
ALG12	0.00601179	12.7893	25.6927	2.00891	ALG12	ALG12, alpha-1,6-mannosyltransferase [Source:HGNC Symbol;Acc:19358]
FAM160B2	0.00195129	10.0477	20.1781	2.00824	FAM160B2	family with sequence similarity 160, member B2 [Source:HGNC Symbol;Acc:16492]
COMMD3-BMI1	0.000704834	11.2447	22.5818	2.00821
RHBDD2	0.0106355	14.0268	28.1593	2.00753	RHBDD2	rhomboid domain containing 2 [Source:HGNC Symbol;Acc:23082]
BMF	0.00011504	13.6777	27.4493	2.00687	BMF	Bcl2 modifying factor [Source:HGNC Symbol;Acc:24132]
C18orf21	0.0204832	26.3235	52.7118	2.00246
LOC389906	0.00398971	21.2264	42.5022	2.00233
HCN1	0.00195129	3.98267	7.93767	1.99305	HCN1	hyperpolarization activated cyclic nucleotide-gated potassium channel 1 [Source:HGNC Symbol;Acc:4845]
FBRSL1	0.0441785	4.36433	8.69183	1.99156	FBRSL1	fibrosin-like 1 [Source:HGNC Symbol;Acc:29308]
CACNA1H	0.00162756	4.92267	9.76642	1.98397	CACNA1H	calcium channel, voltage-dependent, T type, alpha 1H subunit [Source:HGNC Symbol;Acc:1395]
CTU2	0.0136658	18.7827	37.1722	1.97907	CTU2	cytosolic thiouridylase subunit 2 homolog (S. pombe) [Source:HGNC Symbol;Acc:28005]
TSC22D1	0.000107868	140.804	276.165	1.96134	TSC22D1	TSC22 domain family, member 1 [Source:HGNC Symbol;Acc:16826]
BMPER	1.95098e-06	70.4043	137.533	1.95348	BMPER	BMP binding endothelial regulator [Source:HGNC Symbol;Acc:24154]
PET117	0.027401	23.5177	45.8343	1.94893	PET117	PET117 homolog (S. cerevisiae) [Source:HGNC Symbol;Acc:40045]
KLF8	0.0117455	4.46933	8.7085	1.9485	KLF8	Kruppel-like factor 8 [Source:HGNC Symbol;Acc:6351]
CELF2	0.0297387	3.15517	6.12183	1.94026	CELF2	CUGBP, Elav-like family member 2 [Source:HGNC Symbol;Acc:2550]
MT2A	0.0141402	87.7735	170.237	1.9395	MT2A	metallothionein 2A [Source:HGNC Symbol;Acc:7406]
ROR2	0.0490781	5.54767	10.7527	1.93823	ROR2	receptor tyrosine kinase-like orphan receptor 2 [Source:HGNC Symbol;Acc:10257]
GCNT1	0.000674174	11.3527	21.9752	1.93568	GCNT1	glucosaminyl (N-acetyl) transferase 1, core 2 [Source:HGNC Symbol;Acc:4203]
ORAI1	0.0467573	19.676	38.0785	1.93528	ORAI1	ORAI calcium release-activated calcium modulator 1 [Source:HGNC Symbol;Acc:25896]
INPPL1	6.69099e-05	24.2843	46.916	1.93195	INPPL1	inositol polyphosphate phosphatase-like 1 [Source:HGNC Symbol;Acc:6080]
SLC39A8	0.000165391	50.5635	97.5018	1.9283	SLC39A8	solute carrier family 39 (zinc transporter), member 8 [Source:HGNC Symbol;Acc:20862]
CRELD1	0.0156985	18.6306	35.9227	1.92816	CRELD1	cysteine-rich with EGF-like domains 1 [Source:HGNC Symbol;Acc:14630]
GFPT2	0.0282628	10.0143	19.1418	1.91144	GFPT2	glutamine-fructose-6-phosphate transaminase 2 [Source:HGNC Symbol;Acc:4242]
GPRC5B	6.78618e-05	55.0718	104.714	1.90141	GPRC5B	G protein-coupled receptor, family C, group 5, member B [Source:HGNC Symbol;Acc:13308]
IMPDH2	0.000144552	162.406	308.757	1.90114	IMPDH2	IMP (inosine 5'-monophosphate) dehydrogenase 2 [Source:HGNC Symbol;Acc:6053]
STRBP	0.000633117	10.4493	19.8568	1.9003	STRBP	spermatid perinuclear RNA binding protein [Source:HGNC Symbol;Acc:16462]
C2CD2	0.0104264	5.60683	10.6381	1.89734	C2CD2	C2 calcium-dependent domain containing 2 [Source:HGNC Symbol;Acc:1266]
MSANTD3-TMEFF1	0.000244899	29.7168	56.1985	1.89113
C8orf58	0.0300596	16.231	30.5327	1.88113
LZTR1	0.00380803	11.8464	22.2477	1.87801	LZTR1	leucine-zipper-like transcription regulator 1 [Source:HGNC Symbol;Acc:6742]
ENTPD6	0.0196734	16.6168	31.1618	1.87532	ENTPD6	ectonucleoside triphosphate diphosphohydrolase 6 (putative) [Source:HGNC Symbol;Acc:3368]
COL5A1	0.000880665	237.532	444.835	1.87274	COL5A1	collagen, type V, alpha 1 [Source:HGNC Symbol;Acc:2209]
EML4	2.79253e-05	62.7318	117.372	1.87101	EML4	echinoderm microtubule associated protein like 4 [Source:HGNC Symbol;Acc:1316]
OPHN1	0.0168627	4.4235	8.26517	1.86847	OPHN1	oligophrenin 1 [Source:HGNC Symbol;Acc:8148]
FZD2	0.00387012	12.8685	24.0243	1.86691	FZD2	frizzled family receptor 2 [Source:HGNC Symbol;Acc:4040]
PRSS23	0.00256258	17.4435	32.5552	1.86632	PRSS23	protease, serine, 23 [Source:HGNC Symbol;Acc:14370]
CEP170B	0.0477318	4.19642	7.821	1.86373	CEP170B	centrosomal protein 170B [Source:HGNC Symbol;Acc:20362]
SPPL2B	0.0417359	7.63058	14.2052	1.86161
PEX5	0.0111034	11.9827	22.1868	1.85158	PEX5	peroxisomal biogenesis factor 5 [Source:HGNC Symbol;Acc:9719]
TMEM185A	0.0102161	20.0218	36.9664	1.84631	TMEM185A	transmembrane protein 185A [Source:HGNC Symbol;Acc:17125]
TEX2	0.0212501	6.626	12.211	1.84289	TEX2	testis expressed 2 [Source:HGNC Symbol;Acc:30884]
ARHGEF25	0.0323426	19.1364	35.2077	1.83983	ARHGEF25	Rho guanine nucleotide exchange factor (GEF) 25 [Source:HGNC Symbol;Acc:30275]
CPED1	0.000104486	7.54517	13.8564	1.83646	CPED1	cadherin-like and PC-esterase domain containing 1 [Source:HGNC Symbol;Acc:26159]
CRIP2	0.00129514	103.677	190.142	1.83399	CRIP2	cysteine-rich protein 2 [Source:HGNC Symbol;Acc:2361]
B4GALT4	0.000246857	62.661	114.888	1.83349	B4GALT4	UDP-Gal:betaGlcNAc beta 1,4- galactosyltransferase, polypeptide 4 [Source:HGNC Symbol;Acc:927]
CCND3	0.0117114	22.8577	41.8964	1.83293	CCND3	cyclin D3 [Source:HGNC Symbol;Acc:1585]
PODXL	0.000293406	115.735	211.994	1.83172	PODXL	podocalyxin-like [Source:HGNC Symbol;Acc:9171]
PITPNM1	0.0379311	7.31267	13.3652	1.82767	PITPNM1	phosphatidylinositol transfer protein, membrane-associated 1 [Source:HGNC Symbol;Acc:9003]
HLA-A	0.000171972	564.953	1030.73	1.82445	HLA-A	major histocompatibility complex, class I, A [Source:HGNC Symbol;Acc:4931]
ASNA1	0.0220882	32.7197	59.6102	1.82184	ASNA1	arsA arsenite transporter, ATP-binding, homolog 1 (bacterial) [Source:HGNC Symbol;Acc:752]
RCAN1	0.0406501	15.456	28.096	1.81781	RCAN1	regulator of calcineurin 1 [Source:HGNC Symbol;Acc:3040]
PCDH7	0.00817775	15.8823	28.7818	1.8122	PCDH7	protocadherin 7 [Source:HGNC Symbol;Acc:8659]
ACAP3	0.0468439	9.05267	16.3935	1.8109	ACAP3	ArfGAP with coiled-coil, ankyrin repeat and PH domains 3 [Source:HGNC Symbol;Acc:16754]
SSX2IP	0.021273	7.03433	12.731	1.80984	SSX2IP	synovial sarcoma, X breakpoint 2 interacting protein [Source:HGNC Symbol;Acc:16509]
ENO3	0.0457051	22.1385	39.9468	1.80441	ENO3	enolase 3 (beta, muscle) [Source:HGNC Symbol;Acc:3354]
RAB11FIP3	0.0149613	21.1302	38.0685	1.80162	RAB11FIP3	RAB11 family interacting protein 3 (class II) [Source:HGNC Symbol;Acc:17224]
CELSR3	0.0479054	3.02767	5.41933	1.78994	CELSR3	cadherin, EGF LAG seven-pass G-type receptor 3 [Source:HGNC Symbol;Acc:3230]
SCAMP4	0.021605	22.0339	39.3993	1.78812	SCAMP4	secretory carrier membrane protein 4 [Source:HGNC Symbol;Acc:30385]
CES2	0.026058	11.6339	20.7956	1.7875	CES2	carboxylesterase 2 [Source:HGNC Symbol;Acc:1864]
IFIT1	0.0429592	7.67017	13.6681	1.78198	IFIT1	interferon-induced protein with tetratricopeptide repeats 1 [Source:HGNC Symbol;Acc:5407]
NAA60	0.00984205	24.8706	44.3093	1.7816	NAA60	N-alpha-acetyltransferase 60 [Source:RefSeq peptide;Acc:NP_001077069]
MLXIP	0.00501968	12.8843	22.9368	1.78021	MLXIP	MLX interacting protein [Source:HGNC Symbol;Acc:17055]
MID1IP1	0.00288276	26.2502	46.7231	1.77992	MID1IP1	MID1 interacting protein 1 [Source:HGNC Symbol;Acc:20715]
ZBTB18	0.0227335	11.9489	21.2535	1.7787	ZBTB18	zinc finger and BTB domain containing 18 [Source:HGNC Symbol;Acc:13030]
NKD1	0.0484095	4.276	7.5835	1.7735	NKD1	naked cuticle homolog 1 (Drosophila) [Source:HGNC Symbol;Acc:17045]
EMX1	0.0155807	27.2077	48.231	1.7727	EMX1	empty spiracles homeobox 1 [Source:HGNC Symbol;Acc:3340]
PROS1	0.00082764	54.836	97.206	1.77267	PROS1	protein S (alpha) [Source:HGNC Symbol;Acc:9456]
ECM1	0.00203081	55.8927	98.9627	1.77058	ECM1	extracellular matrix protein 1 [Source:HGNC Symbol;Acc:3153]
ANKRD33B	0.00192977	11.4768	20.316	1.77017	ANKRD33B	ankyrin repeat domain 33B [Source:HGNC Symbol;Acc:35240]
TFPI2	0.00154476	112.043	198.241	1.76933	TFPI2	tissue factor pathway inhibitor 2 [Source:HGNC Symbol;Acc:11761]
MICAL2	0.00192784	33.1377	58.5998	1.76837	MICAL2	microtubule associated monooxygenase, calponin and LIM domain containing 2 [Source:HGNC Symbol;Acc:24693]
MTSS1	0.00110652	33.4768	59.0068	1.76262	MTSS1	metastasis suppressor 1 [Source:HGNC Symbol;Acc:20443]
CRABP2	0.0071973	118.389	207.344	1.75137	CRABP2	cellular retinoic acid binding protein 2 [Source:HGNC Symbol;Acc:2339]
RABAC1	0.0189392	99.8968	174.031	1.74211	RABAC1	Rab acceptor 1 (prenylated) [Source:HGNC Symbol;Acc:9794]
LRRC33	0.0169926	27.5752	48.021	1.74146
CTNNBIP1	0.046245	17.531	30.4277	1.73565	CTNNBIP1	catenin, beta interacting protein 1 [Source:HGNC Symbol;Acc:16913]
SLC6A8	0.0182556	19.3781	33.5518	1.73143	SLC6A8	solute carrier family 6 (neurotransmitter transporter), member 8 [Source:HGNC Symbol;Acc:11055]
CKB	0.00678467	188.459	326.076	1.73023	CKB	creatine kinase, brain [Source:HGNC Symbol;Acc:1991]
STK17B	0.0111212	14.2018	24.4368	1.72068	STK17B	serine/threonine kinase 17b [Source:HGNC Symbol;Acc:11396]
TENC1	0.0400486	10.1302	17.3002	1.70779	TENC1	tensin like C1 domain containing phosphatase (tensin 2) [Source:HGNC Symbol;Acc:19737]
LZTS2	0.0164195	29.0418	49.4068	1.70123	LZTS2	leucine zipper, putative tumor suppressor 2 [Source:HGNC Symbol;Acc:29381]
TCEAL5	0.014346	114.457	194.59	1.70012	TCEAL5	transcription elongation factor A (SII)-like 5 [Source:HGNC Symbol;Acc:22282]
C10orf137	0.0490981	11.4335	19.4285	1.69926
SAMSN1	0.0172462	185.39	314.563	1.69676	SAMSN1	SAM domain, SH3 domain and nuclear localization signals 1 [Source:HGNC Symbol;Acc:10528]
ARHGEF6	0.0200284	20.9535	35.4435	1.69153	ARHGEF6	Rac/Cdc42 guanine nucleotide exchange factor (GEF) 6 [Source:HGNC Symbol;Acc:685]
PLXNB2	0.00979899	24.406	41.1581	1.68639	PLXNB2	plexin B2 [Source:HGNC Symbol;Acc:9104]
PHLDA1	0.0237866	145.938	245.847	1.68459	PHLDA1	pleckstrin homology-like domain, family A, member 1 [Source:HGNC Symbol;Acc:8933]
EDIL3	0.0123978	111.109	186.719	1.68051	EDIL3	EGF-like repeats and discoidin I-like domains 3 [Source:HGNC Symbol;Acc:3173]
GOLGA8B	0.032642	10.6118	17.7598	1.67358	GOLGA8B	golgin A8 family, member B [Source:HGNC Symbol;Acc:31973]
POMGNT1	0.0370688	26.1073	43.6535	1.67208	POMGNT1	protein O-linked mannose N-acetylglucosaminyltransferase 1 (beta 1,2-) [Source:HGNC Symbol;Acc:19139]
ACVR1B	0.0155341	25.1902	42.1122	1.67177	ACVR1B	activin A receptor, type IB [Source:HGNC Symbol;Acc:172]
MLST8	0.0334962	26.5185	44.2343	1.66806	MLST8	MTOR associated protein, LST8 homolog (S. cerevisiae) [Source:HGNC Symbol;Acc:24825]
HAS2	0.0144065	56.2435	93.7935	1.66763	HAS2	hyaluronan synthase 2 [Source:HGNC Symbol;Acc:4819]
MTA3	0.0424252	46.881	77.9593	1.66292	MTA3	metastasis associated 1 family, member 3 [Source:HGNC Symbol;Acc:23784]
BET1	0.0255103	37.0427	61.5343	1.66117	BET1	Bet1 golgi vesicular membrane trafficking protein [Source:HGNC Symbol;Acc:14562]
BHLHE40	0.0393422	26.9177	44.6802	1.65988	BHLHE40	basic helix-loop-helix family, member e40 [Source:HGNC Symbol;Acc:1046]
UROD	0.0370437	164.066	272.179	1.65896	UROD	uroporphyrinogen decarboxylase [Source:HGNC Symbol;Acc:12591]
KLHL6	0.014857	51.0177	83.7493	1.64158	KLHL6	kelch-like family member 6 [Source:HGNC Symbol;Acc:18653]
NBEAL2	0.0373974	7.896	12.9577	1.64104	NBEAL2	neurobeachin-like 2 [Source:HGNC Symbol;Acc:31928]
SCYL1	0.0465306	44.486	72.571	1.63132	SCYL1	SCY1-like 1 (S. cerevisiae) [Source:HGNC Symbol;Acc:14372]
LAMB2	0.0174079	32.3102	52.5985	1.62792	LAMB2	laminin, beta 2 (laminin S) [Source:HGNC Symbol;Acc:6487]
ENTPD1	0.0225432	9.83017	15.9802	1.62563	ENTPD1	ectonucleoside triphosphate diphosphohydrolase 1 [Source:HGNC Symbol;Acc:3363]
TMC6	0.0271245	96.8293	156.898	1.62035	TMC6	transmembrane channel-like 6 [Source:HGNC Symbol;Acc:18021]
LHX1	0.0260526	69.8585	112.533	1.61087	LHX1	LIM homeobox 1 [Source:HGNC Symbol;Acc:6593]
PLEC	0.0178526	43.3093	69.7443	1.61038	PLEC	plectin [Source:HGNC Symbol;Acc:9069]
ADAMTS9	0.019624	80.0806	128.139	1.60013	ADAMTS9	ADAM metallopeptidase with thrombospondin type 1 motif, 9 [Source:HGNC Symbol;Acc:13202]
TM2D1	0.0453944	85.441	136.69	1.59982	TM2D1	TM2 domain containing 1 [Source:HGNC Symbol;Acc:24142]
FAR2	0.0495548	66.9618	106.207	1.58608	FAR2	fatty acyl CoA reductase 2 [Source:HGNC Symbol;Acc:25531]
FKBP10	0.0426212	86.1302	134.249	1.55868	FKBP10	FK506 binding protein 10, 65 kDa [Source:HGNC Symbol;Acc:18169]
KLHL4	0.00510847	37.8068	58.061	1.53573	KLHL4	kelch-like family member 4 [Source:HGNC Symbol;Acc:6355]
TIAM2	0.00068276	6.64308	9.99517	1.5046	TIAM2	T-cell lymphoma invasion and metastasis 2 [Source:HGNC Symbol;Acc:11806]
GTF2IP1	0.000292663	98.3385	142.984	1.454
TMX2-CTNND1	2.30079e-06	20.6368	29.5981	1.43424
ELK1	0.040163	27.791	39.1356	1.40821	ELK1	ELK1, member of ETS oncogene family [Source:HGNC Symbol;Acc:3321]
PCDHGB6	0.00525464	17.6243	22.5231	1.27795	PCDHGB6	protocadherin gamma subfamily B, 6 [Source:HGNC Symbol;Acc:8713]
PIGY	0.000541057	45.8089	55.5472	1.21259	PIGY	phosphatidylinositol glycan anchor biosynthesis, class Y [Source:HGNC Symbol;Acc:28213]
FSBP	0.016635	17.7577	20.166	1.13562	FSBP	fibrinogen silencer binding protein [Source:HGNC Symbol;Acc:43653]
CREM	0.0187289	39.4535	26.9477	-1.46408	CREM	cAMP responsive element modulator [Source:HGNC Symbol;Acc:2352]
EFCAB2	0.00785384	60.4097	40.8235	-1.47978	EFCAB2	EF-hand calcium binding domain 2 [Source:HGNC Symbol;Acc:28166]
RPL41	0.0368397	2760.72	1849.28	-1.49286	RPL41	ribosomal protein L41 [Source:HGNC Symbol;Acc:10354]
ARL6IP1	0.0448136	384.392	255.033	-1.50723	ARL6IP1	ADP-ribosylation factor-like 6 interacting protein 1 [Source:HGNC Symbol;Acc:697]
COL4A1	0.0480627	858.791	562.542	-1.52663	COL4A1	collagen, type IV, alpha 1 [Source:HGNC Symbol;Acc:2202]
SPDL1	0.0285235	147.491	95.4918	-1.54454	SPDL1	spindle apparatus coiled-coil protein 1 [Source:HGNC Symbol;Acc:26010]
ASPM	0.00922955	26.1939	16.5377	-1.58389	ASPM	asp (abnormal spindle) homolog, microcephaly associated (Drosophila) [Source:HGNC Symbol;Acc:19048]
SGOL1	0.00162756	24.2223	15.2735	-1.5859	SGOL1	shugoshin-like 1 (S. pombe) [Source:HGNC Symbol;Acc:25088]
ANLN	0.0203546	100.212	62.8835	-1.59361	ANLN	anillin, actin binding protein [Source:HGNC Symbol;Acc:14082]
GIT1	0.0484407	73.326	45.9227	-1.59673	GIT1	G protein-coupled receptor kinase interacting ArfGAP 1 [Source:HGNC Symbol;Acc:4272]
HSPA1A	0.00918156	135.146	84.0135	-1.60862	HSPA1A	heat shock 70kDa protein 1A [Source:HGNC Symbol;Acc:5232]
RFWD3	0.0288648	65.2702	40.4097	-1.61521	RFWD3	ring finger and WD repeat domain 3 [Source:HGNC Symbol;Acc:25539]
KIF5B	0.00894733	292.518	180.985	-1.61626	KIF5B	kinesin family member 5B [Source:HGNC Symbol;Acc:6324]
CENPF	0.00646254	122.952	75.7718	-1.62266	CENPF	centromere protein F, 350/400kDa [Source:HGNC Symbol;Acc:1857]
TSPAN13	0.012798	130.123	80.1185	-1.62413	TSPAN13	tetraspanin 13 [Source:HGNC Symbol;Acc:21643]
DLGAP5	0.00608956	233.823	143.414	-1.6304	DLGAP5	discs, large (Drosophila) homolog-associated protein 5 [Source:HGNC Symbol;Acc:16864]
CASC5	0.0381219	24.8785	15.1877	-1.63807	CASC5	cancer susceptibility candidate 5 [Source:HGNC Symbol;Acc:24054]
TMEM97	0.00424222	234.622	143.183	-1.63862	TMEM97	transmembrane protein 97 [Source:HGNC Symbol;Acc:28106]
LSS	0.0036907	261.785	159.385	-1.64247	LSS	lanosterol synthase (2,3-oxidosqualene-lanosterol cyclase) [Source:HGNC Symbol;Acc:6708]
SNRPG	0.00762675	412.823	250.904	-1.64535	SNRPG	small nuclear ribonucleoprotein polypeptide G [Source:HGNC Symbol;Acc:11163]
MTFP1	0.0292054	91.7752	55.6252	-1.64989	MTFP1	mitochondrial fission process 1 [Source:HGNC Symbol;Acc:26945]
TMEM194A	0.02637	39.3893	23.7993	-1.65506	TMEM194A	transmembrane protein 194A [Source:HGNC Symbol;Acc:29001]
DIAPH3	0.0103187	67.4585	40.7493	-1.65545	DIAPH3	diaphanous-related formin 3 [Source:HGNC Symbol;Acc:15480]
NCAPG2	0.0109678	91.6502	55.2093	-1.66005	NCAPG2	non-SMC condensin II complex, subunit G2 [Source:HGNC Symbol;Acc:21904]
AURKB	0.00296132	286.257	172.43	-1.66013	AURKB	aurora kinase B [Source:HGNC Symbol;Acc:11390]
LOC100132247	0.0188283	75.506	45.3968	-1.66324
INSIG2	0.0488497	48.8018	29.2543	-1.66819	INSIG2	insulin induced gene 2 [Source:HGNC Symbol;Acc:20452]
BUB1	0.011112	89.0523	53.3547	-1.66906	BUB1	BUB1 mitotic checkpoint serine/threonine kinase [Source:HGNC Symbol;Acc:1148]
NUSAP1	0.00627635	102.9	61.6027	-1.67038	NUSAP1	nucleolar and spindle associated protein 1 [Source:HGNC Symbol;Acc:18538]
WWTR1	0.0070625	63.0035	37.7177	-1.6704	WWTR1	WW domain containing transcription regulator 1 [Source:HGNC Symbol;Acc:24042]
CARHSP1	0.037557	47.3027	28.2881	-1.67218	CARHSP1	calcium regulated heat stable protein 1, 24kDa [Source:HGNC Symbol;Acc:17150]
NCAPD2	0.00216213	109.551	65.5056	-1.67239	NCAPD2	non-SMC condensin I complex, subunit D2 [Source:HGNC Symbol;Acc:24305]
CALCRL	0.00582239	68.9435	41.1785	-1.67426	CALCRL	calcitonin receptor-like [Source:HGNC Symbol;Acc:16709]
COTL1	0.000665688	313.424	184.264	-1.70095	COTL1	coactosin-like 1 (Dictyostelium) [Source:HGNC Symbol;Acc:18304]
KIF15	0.0165029	39.8793	23.436	-1.70163	KIF15	kinesin family member 15 [Source:HGNC Symbol;Acc:17273]
PRKCB	0.00177006	8.581	5.03767	-1.70337	PRKCB	protein kinase C, beta [Source:HGNC Symbol;Acc:9395]
RAB13	3.60661e-05	488.178	286.257	-1.70538	RAB13	RAB13, member RAS oncogene family [Source:HGNC Symbol;Acc:9762]
PKNOX1	0.0421072	19.6927	11.5322	-1.70762	PKNOX1	PBX/knotted 1 homeobox 1 [Source:HGNC Symbol;Acc:9022]
NID1	0.00081373	126.897	74.2352	-1.70939	NID1	nidogen 1 [Source:HGNC Symbol;Acc:7821]
DMAP1	0.0203568	53.1885	31.1052	-1.70996	DMAP1	DNA methyltransferase 1 associated protein 1 [Source:HGNC Symbol;Acc:18291]
CENPE	0.00423271	41.3977	24.1531	-1.71397	CENPE	centromere protein E, 312kDa [Source:HGNC Symbol;Acc:1856]
ANKRD26	0.0477896	14.111	8.22892	-1.71481	ANKRD26	ankyrin repeat domain 26 [Source:HGNC Symbol;Acc:29186]
NCAPG	0.00273678	82.0635	47.6056	-1.72382	NCAPG	non-SMC condensin I complex, subunit G [Source:HGNC Symbol;Acc:24304]
GEN1	0.0289099	16.636	9.646	-1.72465	GEN1	GEN1 Holliday junction 5' flap endonuclease [Source:HGNC Symbol;Acc:26881]
ZNF518A	0.0113702	18.2368	10.5727	-1.7249	ZNF518A	zinc finger protein 518A [Source:HGNC Symbol;Acc:29009]
MELK	0.0058002	95.1185	55.1252	-1.7255	MELK	maternal embryonic leucine zipper kinase [Source:HGNC Symbol;Acc:16870]
STK3	0.0196734	29.7693	17.176	-1.73319	STK3	serine/threonine kinase 3 [Source:HGNC Symbol;Acc:11406]
ZNHIT1	0.0462901	84.896	48.9243	-1.73525	ZNHIT1	zinc finger, HIT-type containing 1 [Source:HGNC Symbol;Acc:21688]
ILVBL	0.0326173	47.6327	27.4493	-1.73529	ILVBL	ilvB (bacterial acetolactate synthase)-like [Source:HGNC Symbol;Acc:6041]
USP9Y	0.0496989	9.45517	5.44767	-1.73564	USP9Y	ubiquitin specific peptidase 9, Y-linked [Source:HGNC Symbol;Acc:12633]
PEG10	0.0133801	18.396	10.5452	-1.7445	PEG10	paternally expressed 10 [Source:HGNC Symbol;Acc:14005]
LBH	0.00327241	89.0523	50.9748	-1.74699	LBH	limb bud and heart development [Source:HGNC Symbol;Acc:29532]
ORMDL1	0.0170943	52.5435	30.0564	-1.74816	ORMDL1	ORM1-like 1 (S. cerevisiae) [Source:HGNC Symbol;Acc:16036]
EFNB2	0.010726	31.421	17.961	-1.7494	EFNB2	ephrin-B2 [Source:HGNC Symbol;Acc:3227]
NEK2	0.0102201	49.9452	28.5318	-1.75051	NEK2	NIMA-related kinase 2 [Source:HGNC Symbol;Acc:7745]
GBE1	0.0266151	34.8635	19.9018	-1.75177	GBE1	glucan (1,4-alpha-), branching enzyme 1 [Source:HGNC Symbol;Acc:4180]
KLF7	0.00150605	34.0718	19.3956	-1.75668	KLF7	Kruppel-like factor 7 (ubiquitous) [Source:HGNC Symbol;Acc:6350]
MYZAP	0.0032211	63.5368	36.1677	-1.75673	MYZAP	GRINL1A complex locus 1 [Source:HGNC Symbol;Acc:26424]
DEPDC1B	0.0128312	62.1152	35.3568	-1.75681	DEPDC1B	DEP domain containing 1B [Source:HGNC Symbol;Acc:24902]
FAM64A	0.00285628	110.553	62.911	-1.7573	FAM64A	family with sequence similarity 64, member A [Source:HGNC Symbol;Acc:25483]
CECR5	0.0269046	62.5843	35.5172	-1.76208	CECR5	cat eye syndrome chromosome region, candidate 5 [Source:HGNC Symbol;Acc:1843]
LEPR	0.000983258	25.2702	14.3252	-1.76404	LEPR	leptin receptor [Source:HGNC Symbol;Acc:6554]
TPM1	5.38221e-05	379.051	214.116	-1.77031	TPM1	tropomyosin 1 (alpha) [Source:HGNC Symbol;Acc:12010]
H2AFX	0.000429135	200.127	113.031	-1.77055	H2AFX	H2A histone family, member X [Source:HGNC Symbol;Acc:4739]
AURKA	0.00302356	84.1189	47.456	-1.77257	AURKA	aurora kinase A [Source:HGNC Symbol;Acc:11393]
CEP85L	0.0161373	14.1193	7.96475	-1.77273	CEP85L	centrosomal protein 85kDa-like [Source:HGNC Symbol;Acc:21638]
MYO10	0.000659228	36.7743	20.7418	-1.77295	MYO10	myosin X [Source:HGNC Symbol;Acc:7593]
TPX2	8.50942e-05	155.278	87.5393	-1.7738	TPX2	TPX2, microtubule-associated [Source:HGNC Symbol;Acc:1249]
HPRT1	0.0166725	73.7085	41.4847	-1.77676	HPRT1	hypoxanthine phosphoribosyltransferase 1 [Source:HGNC Symbol;Acc:5157]
AKAP12	9.34363e-05	265.258	148.812	-1.78251	AKAP12	A kinase (PRKA) anchor protein 12 [Source:HGNC Symbol;Acc:370]
CXorf56	0.0397855	33.5477	18.7993	-1.78451
MKI67	0.000765826	83.9077	46.9548	-1.78699	MKI67	marker of proliferation Ki-67 [Source:HGNC Symbol;Acc:7107]
CENPO	0.0184779	25.936	14.5077	-1.78774	CENPO	centromere protein O [Source:HGNC Symbol;Acc:28152]
TACC3	0.000135801	198.241	110.711	-1.79062	TACC3	transforming, acidic coiled-coil containing protein 3 [Source:HGNC Symbol;Acc:11524]
PKMYT1	0.0228828	38.0785	21.2168	-1.79473	PKMYT1	protein kinase, membrane associated tyrosine/threonine 1 [Source:HGNC Symbol;Acc:29650]
GCDH	0.032611	48.0452	26.7177	-1.79825	GCDH	glutaryl-CoA dehydrogenase [Source:HGNC Symbol;Acc:4189]
KIAA1217	0.0390576	7.28767	4.04267	-1.80269	KIAA1217	KIAA1217 [Source:HGNC Symbol;Acc:25428]
KPNA2	3.75266e-05	391.32	216.926	-1.80393	KPNA2	karyopherin alpha 2 (RAG cohort 1, importin alpha 1) [Source:HGNC Symbol;Acc:6395]
KIF11	0.000496476	56.4752	31.1368	-1.81377	KIF11	kinesin family member 11 [Source:HGNC Symbol;Acc:6388]
SHCBP1	0.00264321	48.4535	26.6089	-1.82095	SHCBP1	SHC SH2-domain binding protein 1 [Source:HGNC Symbol;Acc:29547]
ROBO1	0.000332042	62.4943	34.1843	-1.82816	ROBO1	roundabout, axon guidance receptor, homolog 1 (Drosophila) [Source:HGNC Symbol;Acc:10249]
C12orf4	0.00743742	29.2785	15.9802	-1.83218
KIFC1	1.43676e-05	222.094	120.654	-1.84075	KIFC1	kinesin family member C1 [Source:HGNC Symbol;Acc:6389]
ALDH1L2	0.0254226	10.3177	5.58558	-1.8472	ALDH1L2	aldehyde dehydrogenase 1 family, member L2 [Source:HGNC Symbol;Acc:26777]
HIBADH	0.0406501	34.0952	18.4527	-1.84771	HIBADH	3-hydroxyisobutyrate dehydrogenase [Source:HGNC Symbol;Acc:4907]
NUDT16	0.00615761	40.891	22.0664	-1.85309	NUDT16	nudix (nucleoside diphosphate linked moiety X)-type motif 16 [Source:HGNC Symbol;Acc:26442]
USP31	0.00196863	13.171	7.10308	-1.85427	USP31	ubiquitin specific peptidase 31 [Source:HGNC Symbol;Acc:20060]
VCPIP1	0.0347258	8.83433	4.76267	-1.85491	VCPIP1	valosin containing protein (p97)/p47 complex interacting protein 1 [Source:HGNC Symbol;Acc:30897]
MTRNR2L1	1.21003e-06	703.434	379.051	-1.85578	MTRNR2L1	MT-RNR2-like 1 [Source:HGNC Symbol;Acc:37155]
NDUFB3	0.00465264	119.49	64.0977	-1.86419	NDUFB3	NADH dehydrogenase (ubiquinone) 1 beta subcomplex, 3, 12kDa [Source:HGNC Symbol;Acc:7698]
TXNIP	0.0024846	41.6235	22.2802	-1.86819	TXNIP	thioredoxin interacting protein [Source:HGNC Symbol;Acc:16952]
VTI1A	0.0431608	12.7218	6.79892	-1.87116	VTI1A	vesicle transport through interaction with t-SNAREs 1A [Source:HGNC Symbol;Acc:17792]
KIF23	8.55088e-05	79.6893	42.5735	-1.87181	KIF23	kinesin family member 23 [Source:HGNC Symbol;Acc:6392]
WDR62	0.0319703	12.8268	6.8335	-1.87705	WDR62	WD repeat domain 62 [Source:HGNC Symbol;Acc:24502]
TOP3B	0.0185106	22.3131	11.8477	-1.88333	TOP3B	topoisomerase (DNA) III beta [Source:HGNC Symbol;Acc:11993]
OFD1	0.0241178	17.8393	9.46933	-1.88391	OFD1	oral-facial-digital syndrome 1 [Source:HGNC Symbol;Acc:2567]
GPC3	0.00104921	42.176	22.3577	-1.88642	GPC3	glypican 3 [Source:HGNC Symbol;Acc:4451]
RDH14	0.0237031	43.611	23.1123	-1.88692	RDH14	retinol dehydrogenase 14 (all-trans/9-cis/11-cis) [Source:HGNC Symbol;Acc:19979]
ESPL1	0.000634515	22.1168	11.7118	-1.88842	ESPL1	extra spindle pole bodies homolog 1 (S. cerevisiae) [Source:HGNC Symbol;Acc:16856]
FAM83D	0.02001	29.1814	15.4214	-1.89227	FAM83D	family with sequence similarity 83, member D [Source:HGNC Symbol;Acc:16122]
FAM72A	0.0105847	43.1035	22.7652	-1.8934	FAM72A	family with sequence similarity 72, member A [Source:HGNC Symbol;Acc:24044]
CTGF	0.0173501	31.4823	16.6027	-1.89622	CTGF	connective tissue growth factor [Source:HGNC Symbol;Acc:2500]
CEP128	0.01337	15.231	8.01267	-1.90087	CEP128	centrosomal protein 128kDa [Source:HGNC Symbol;Acc:20359]
GOLGA1	0.00886476	14.7602	7.73267	-1.90881	GOLGA1	golgin A1 [Source:HGNC Symbol;Acc:4424]
LOC729737	0.0104848	13.6177	7.13142	-1.90953
PBK	0.0161752	37.9718	19.8677	-1.91124	PBK	PDZ binding kinase [Source:HGNC Symbol;Acc:18282]
TARS2	0.0101742	28.3614	14.8268	-1.91284	TARS2	threonyl-tRNA synthetase 2, mitochondrial (putative) [Source:HGNC Symbol;Acc:30740]
CCNB1	4.30602e-06	185.652	96.7968	-1.91795	CCNB1	cyclin B1 [Source:HGNC Symbol;Acc:1579]
PRDM1	0.00411111	17.3535	9.04267	-1.91907	PRDM1	PR domain containing 1, with ZNF domain [Source:HGNC Symbol;Acc:9346]
SRXN1	0.0205075	23.9398	12.4735	-1.91925	SRXN1	sulfiredoxin 1 [Source:HGNC Symbol;Acc:16132]
ME1	0.000603143	41.0135	21.3552	-1.92054	ME1	malic enzyme 1, NADP(+)-dependent, cytosolic [Source:HGNC Symbol;Acc:6983]
EVL	0.0120023	39.6843	20.6593	-1.92089	EVL	Enah/Vasp-like [Source:HGNC Symbol;Acc:20234]
MRPS17	0.0104264	110.633	57.5885	-1.92109	MRPS17	28S ribosomal protein S17, mitochondrial; HCG1984214, isoform CRA_a [Source:UniProtKB/TrEMBL;Acc:I3L0E3]
XRCC2	0.0342608	18.1718	9.43267	-1.92648	XRCC2	X-ray repair complementing defective repair in Chinese hamster cells 2 [Source:HGNC Symbol;Acc:12829]
MALAT1	1.47954e-06	337.021	174.914	-1.92678
CDC25C	0.00486642	42.4593	22.0339	-1.927	CDC25C	cell division cycle 25C [Source:HGNC Symbol;Acc:1727]
ASB9	0.0288769	33.6747	17.4673	-1.92788	ASB9	ankyrin repeat and SOCS box containing 9 [Source:HGNC Symbol;Acc:17184]
IFT27	0.0202088	56.4752	29.2193	-1.9328	IFT27	intraflagellar transport 27 homolog (Chlamydomonas) [Source:HGNC Symbol;Acc:18626]
UCHL1	9.09187e-06	296.938	153.34	-1.93646	UCHL1	ubiquitin carboxyl-terminal esterase L1 (ubiquitin thiolesterase) [Source:HGNC Symbol;Acc:12513]
KIF14	0.000106713	27.1877	14.0293	-1.93792	KIF14	kinesin family member 14 [Source:HGNC Symbol;Acc:19181]
ZFP91	6.31765e-05	40.941	21.0702	-1.94308	ZFP91	ZFP91 zinc finger protein [Source:HGNC Symbol;Acc:14983]
THBS1	0.00238799	16.2818	8.36017	-1.94755	THBS1	thrombospondin 1 [Source:HGNC Symbol;Acc:11785]
MND1	0.000927757	109.792	56.3435	-1.94862	MND1	meiotic nuclear divisions 1 homolog (S. cerevisiae) [Source:HGNC Symbol;Acc:24839]
KIF4A	1.45836e-05	67.8835	34.8268	-1.94917	KIF4A	kinesin family member 4A [Source:HGNC Symbol;Acc:13339]
SPAG5	4.2202e-05	58.6602	29.9702	-1.95729	SPAG5	sperm associated antigen 5 [Source:HGNC Symbol;Acc:13452]
B4GALT6	0.00463025	15.1427	7.70683	-1.96484	B4GALT6	UDP-Gal:betaGlcNAc beta 1,4- galactosyltransferase, polypeptide 6 [Source:HGNC Symbol;Acc:929]
RAD51AP1	0.000283893	62.2527	31.6368	-1.96773	RAD51AP1	RAD51 associated protein 1 [Source:HGNC Symbol;Acc:16956]
NDE1	0.00894938	19.3781	9.84142	-1.96903	NDE1	nudE neurodevelopment protein 1 [Source:HGNC Symbol;Acc:17619]
HJURP	1.16152e-05	96.0552	48.6543	-1.97424	HJURP	Holliday junction recognition protein [Source:HGNC Symbol;Acc:25444]
CDCA2	0.000937374	29.8152	15.0677	-1.97875	CDCA2	cell division cycle associated 2 [Source:HGNC Symbol;Acc:14623]
WSCD1	0.000188299	25.7668	13.0131	-1.98007	WSCD1	WSC domain containing 1 [Source:HGNC Symbol;Acc:29060]
NIPA1	0.00362098	12.1085	6.09683	-1.98603	NIPA1	non imprinted in Prader-Willi/Angelman syndrome 1 [Source:HGNC Symbol;Acc:17043]
SGK1	1.61883e-05	101.444	51.0414	-1.98749	SGK1	serum/glucocorticoid regulated kinase 1 [Source:HGNC Symbol;Acc:10810]
TOP2A	1.38111e-07	227.302	114.334	-1.98806	TOP2A	topoisomerase (DNA) II alpha 170kDa [Source:HGNC Symbol;Acc:11989]
ZNF202	0.00401517	18.1285	9.11725	-1.98837	ZNF202	zinc finger protein 202 [Source:HGNC Symbol;Acc:12994]
CD40	0.000872372	62.4168	31.3448	-1.9913	CD40	CD40 molecule, TNF receptor superfamily member 5 [Source:HGNC Symbol;Acc:11919]
CDCA3	0.0266732	44.9735	22.5318	-1.996	CDCA3	cell division cycle associated 3 [Source:HGNC Symbol;Acc:14624]
ACAD8	0.0332831	21.2168	10.5785	-2.00566	ACAD8	acyl-CoA dehydrogenase family, member 8 [Source:HGNC Symbol;Acc:87]
KITLG	0.00349126	13.3614	6.66017	-2.00617	KITLG	KIT ligand [Source:HGNC Symbol;Acc:6343]
SMA4	0.0413193	29.9352	14.8581	-2.01474
TSPAN17	0.00614434	25.7277	12.731	-2.02087	TSPAN17	tetraspanin 17 [Source:HGNC Symbol;Acc:13594]
BTBD6	0.00657558	32.3527	15.956	-2.02762	BTBD6	BTB (POZ) domain containing 6 [Source:HGNC Symbol;Acc:19897]
SYTL4	0.0243655	12.5122	6.15892	-2.03157	SYTL4	synaptotagmin-like 4 [Source:HGNC Symbol;Acc:15588]
ITGA8	0.0313359	13.6177	6.6985	-2.03294	ITGA8	integrin, alpha 8 [Source:HGNC Symbol;Acc:6144]
IFT81	0.00105783	30.0927	14.7577	-2.03912	IFT81	intraflagellar transport 81 homolog (Chlamydomonas) [Source:HGNC Symbol;Acc:14313]
S100A16	8.1742e-06	154.106	75.4535	-2.0424	S100A16	S100 calcium binding protein A16 [Source:HGNC Symbol;Acc:20441]
TTF2	0.000157896	23.0593	11.2793	-2.04439	TTF2	transcription termination factor, RNA polymerase II [Source:HGNC Symbol;Acc:12398]
CEP164	0.00145643	13.6435	6.67225	-2.04481	CEP164	centrosomal protein 164kDa [Source:HGNC Symbol;Acc:29182]
LYRM7	0.00223322	11.5877	5.65975	-2.04738	LYRM7	LYR motif containing 7 [Source:HGNC Symbol;Acc:28072]
PCDH10	1.13414e-05	52.7877	25.6418	-2.05865	PCDH10	protocadherin 10 [Source:HGNC Symbol;Acc:13404]
HOXB6	1.0791e-05	103.219	50.1093	-2.05988	HOXB6	homeobox B6 [Source:HGNC Symbol;Acc:5117]
BNIP3	6.59859e-05	93.8352	45.4485	-2.06465	BNIP3	BCL2/adenovirus E1B 19kDa interacting protein 3 [Source:HGNC Symbol;Acc:1084]
MBNL1	6.98114e-05	20.116	9.66433	-2.08147	MBNL1	muscleblind-like splicing regulator 1 [Source:HGNC Symbol;Acc:6923]
MPDU1	0.00866787	34.5552	16.5939	-2.0824	MPDU1	mannose-P-dolichol utilization defect 1 [Source:HGNC Symbol;Acc:7207]
INVS	0.0441785	10.2477	4.92017	-2.08279	INVS	inversin [Source:HGNC Symbol;Acc:17870]
SULF1	3.07051e-05	27.5902	13.2285	-2.08566	SULF1	sulfatase 1 [Source:HGNC Symbol;Acc:20391]
ZNF594	0.0326311	8.88308	4.24683	-2.0917	ZNF594	zinc finger protein 594 [Source:HGNC Symbol;Acc:29392]
MGAT5	8.02307e-07	39.7835	19.0118	-2.09257	MGAT5	mannosyl (alpha-1,6-)-glycoprotein beta-1,6-N-acetyl-glucosaminyltransferase [Source:HGNC Symbol;Acc:7049]
TRIM59	0.000329264	23.1818	11.0589	-2.09621	TRIM59	tripartite motif containing 59 [Source:HGNC Symbol;Acc:30834]
CCT6P1	0.0291128	22.241	10.5902	-2.10016
PDE4D	0.000706254	8.32267	3.946	-2.10914	PDE4D	phosphodiesterase 4D, cAMP-specific [Source:HGNC Symbol;Acc:8783]
DMC1	0.00786634	23.436	11.0918	-2.11291	DMC1	DNA meiotic recombinase 1 [Source:HGNC Symbol;Acc:2927]
ANK3	0.000102573	11.5481	5.44767	-2.11982	ANK3	ankyrin 3, node of Ranvier (ankyrin G) [Source:HGNC Symbol;Acc:494]
BMP6	0.000439121	27.0885	12.7702	-2.12123	BMP6	bone morphogenetic protein 6 [Source:HGNC Symbol;Acc:1073]
IQGAP3	0.000515157	13.1139	6.17808	-2.12265	IQGAP3	IQ motif containing GTPase activating protein 3 [Source:HGNC Symbol;Acc:20669]
SGOL2	1.11605e-05	38.4656	18.1123	-2.12373	SGOL2	shugoshin-like 2 (S. pombe) [Source:HGNC Symbol;Acc:30812]
CDCA8	1.13156e-05	64.141	30.076	-2.13263	CDCA8	cell division cycle associated 8 [Source:HGNC Symbol;Acc:14629]
STIL	3.20804e-06	35.9593	16.8052	-2.13978	STIL	SCL/TAL1 interrupting locus [Source:HGNC Symbol;Acc:10879]
GTSE1	2.21818e-05	40.9777	19.0706	-2.14874	GTSE1	G-2 and S-phase expressed 1 [Source:HGNC Symbol;Acc:13698]
ARHGAP11A	1.60456e-06	159.941	74.2043	-2.15541	ARHGAP11A	Rho GTPase activating protein 11A [Source:HGNC Symbol;Acc:15783]
FOXM1	7.31028e-07	67.4585	31.236	-2.15964	FOXM1	forkhead box M1 [Source:HGNC Symbol;Acc:3818]
NR2F2	0.0206188	11.6022	5.34308	-2.17145	NR2F2	nuclear receptor subfamily 2, group F, member 2 [Source:HGNC Symbol;Acc:7976]
MTRNR2L2	2.61746e-12	10006.2	4602.89	-2.17389	MTRNR2L2	MT-RNR2-like 2 [Source:HGNC Symbol;Acc:37156]
NAGK	0.0029278	32.5464	14.9198	-2.18143	NAGK	N-acetylglucosamine kinase [Source:HGNC Symbol;Acc:17174]
CEP55	4.72589e-06	59.3614	27.0618	-2.19355	CEP55	centrosomal protein 55kDa [Source:HGNC Symbol;Acc:1161]
LIMCH1	4.1962e-07	42.8868	19.5318	-2.19574	LIMCH1	LIM and calponin homology domains 1 [Source:HGNC Symbol;Acc:29191]
F8A1	0.00756994	19.1168	8.64517	-2.21127	F8A1	coagulation factor VIII-associated 1 [Source:HGNC Symbol;Acc:3547]
TM4SF1	2.24407e-09	216.698	97.8235	-2.2152	TM4SF1	transmembrane 4 L six family member 1 [Source:HGNC Symbol;Acc:11853]
RBM41	0.000141979	21.776	9.8185	-2.21785	RBM41	RNA binding motif protein 41 [Source:HGNC Symbol;Acc:25617]
MTRNR2L8	1.03118e-12	2986.06	1345.13	-2.21991	MTRNR2L8	MT-RNR2-like 8 [Source:HGNC Symbol;Acc:37165]
FABP3	0.00266111	49.8118	22.3577	-2.22795	FABP3	fatty acid binding protein 3, muscle and heart (mammary-derived growth inhibitor) [Source:HGNC Symbol;Acc:3557]
CENPA	0.00020446	55.691	24.9156	-2.23519	CENPA	centromere protein A [Source:HGNC Symbol;Acc:1851]
LOC100288637	0.000215355	11.4335	5.10517	-2.23959
C9orf40	0.000547786	28.331	12.6402	-2.24135
INCENP	7.31033e-09	86.3148	38.2902	-2.25423	INCENP	inner centromere protein antigens 135/155kDa [Source:HGNC Symbol;Acc:6058]
LOC90784	0.0200254	10.5752	4.68517	-2.25716
MTRNR2L3	1.16096e-05	75.126	33.1231	-2.26809	MTRNR2L3	MT-RNR2-like 3 [Source:HGNC Symbol;Acc:37157]
PRDM8	0.0206658	8.53933	3.76475	-2.26823	PRDM8	PR domain containing 8 [Source:HGNC Symbol;Acc:13993]
NAIP	0.0058018	7.706	3.3835	-2.27752	NAIP	NLR family, apoptosis inhibitory protein [Source:HGNC Symbol;Acc:7634]
CDK1	1.22257e-10	235.196	103.219	-2.27861	CDK1	cyclin-dependent kinase 1 [Source:HGNC Symbol;Acc:1722]
PRR11	3.00283e-08	38.7968	17.0252	-2.27879	PRR11	proline rich 11 [Source:HGNC Symbol;Acc:25619]
KIF18A	0.00028458	19.0668	8.346	-2.28455	KIF18A	kinesin family member 18A [Source:HGNC Symbol;Acc:29441]
SHISA9	0.00154825	7.93933	3.4285	-2.31569	SHISA9	shisa family member 9 [Source:HGNC Symbol;Acc:37231]
TMCC3	0.000621226	10.0943	4.35642	-2.31712	TMCC3	transmembrane and coiled-coil domain family 3 [Source:HGNC Symbol;Acc:29199]
UBE2C	5.85088e-13	289.347	124.657	-2.32115	UBE2C	ubiquitin-conjugating enzyme E2C [Source:HGNC Symbol;Acc:15937]
RACGAP1	1.25206e-07	58.2506	25.0802	-2.32258	RACGAP1	Rac GTPase activating protein 1 [Source:HGNC Symbol;Acc:9804]
MTRNR2L4	0.00028458	54.716	23.5406	-2.32433	MTRNR2L4	MT-RNR2-like 4 [Source:HGNC Symbol;Acc:37161]
SKAP2	5.30934e-06	25.2452	10.8431	-2.32823	SKAP2	src kinase associated phosphoprotein 2 [Source:HGNC Symbol;Acc:15687]
C11orf82	0.000270572	17.1397	7.3485	-2.33241
MLKL	0.0307084	12.441	5.31517	-2.34066	MLKL	mixed lineage kinase domain-like [Source:HGNC Symbol;Acc:26617]
UCP2	0.00399236	25.9835	11.0918	-2.34258	UCP2	uncoupling protein 2 (mitochondrial, proton carrier) [Source:HGNC Symbol;Acc:12518]
LOC254128	0.00880725	20.7927	8.87183	-2.34367
HOXB3	0.000161264	17.8952	7.59225	-2.35703	HOXB3	homeobox B3 [Source:HGNC Symbol;Acc:5114]
HPCAL1	1.84753e-05	40.736	17.2668	-2.35921	HPCAL1	hippocalcin-like 1 [Source:HGNC Symbol;Acc:5145]
CDKN3	8.22327e-05	79.8277	33.6918	-2.36935	CDKN3	cyclin-dependent kinase inhibitor 3 [Source:HGNC Symbol;Acc:1791]
APITD1	0.00074114	43.0052	18.1227	-2.373	APITD1	apoptosis-inducing, TAF9-like domain 1 [Source:HGNC Symbol;Acc:23163]
PHF19	0.00125945	24.9452	10.4943	-2.37701	PHF19	PHD finger protein 19 [Source:HGNC Symbol;Acc:24566]
BMI1	0.000271455	15.3518	6.43642	-2.38515	BMI1	COMMD3-BMI1 readthrough [Source:HGNC Symbol;Acc:48326]
SCG2	0.00968829	13.3502	5.58558	-2.39011	SCG2	secretogranin II [Source:HGNC Symbol;Acc:10575]
AGSK1	0.00172211	19.9189	8.3285	-2.39166
TEX30	0.0132486	31.3077	13.0718	-2.39505	TEX30	testis expressed 30 [Source:HGNC Symbol;Acc:25188]
GCOM1	0.00281954	14.0543	5.82475	-2.41286	GCOM1	GRINL1A complex locus 1 [Source:HGNC Symbol;Acc:26424]
NUDT4	5.78924e-05	14.821	6.10933	-2.42596	NUDT4	nudix (nucleoside diphosphate linked moiety X)-type motif 4 [Source:HGNC Symbol;Acc:8051]
OGG1	0.0244604	15.626	6.41767	-2.43484	OGG1	8-oxoguanine DNA glycosylase [Source:HGNC Symbol;Acc:8125]
CCDC132	0.0343483	11.6752	4.78683	-2.43902	CCDC132	coiled-coil domain containing 132 [Source:HGNC Symbol;Acc:25956]
MECOM	0.0177643	6.15017	2.50975	-2.45051	MECOM	MDS1 and EVI1 complex locus [Source:HGNC Symbol;Acc:3498]
PLAT	1.11869e-05	23.4102	9.5235	-2.45815	PLAT	plasminogen activator, tissue [Source:HGNC Symbol;Acc:9051]
ZNF223	0.0472534	10.6335	4.32558	-2.45828	ZNF223	Zinc finger protein 223 [Source:UniProtKB/TrEMBL;Acc:K7ENM7]
LRRC37A2	0.000621226	12.2068	4.95933	-2.46139	LRRC37A2	leucine rich repeat containing 37, member A2 [Source:HGNC Symbol;Acc:32404]
HTR7P1	0.000180762	12.6877	5.1185	-2.47879
LENG1	0.00166663	47.456	19.0706	-2.48844	LENG1	leukocyte receptor cluster (LRC) member 1 [Source:HGNC Symbol;Acc:15502]
GPN2	0.00420956	24.7285	9.93017	-2.49024	GPN2	GPN-loop GTPase 2 [Source:HGNC Symbol;Acc:25513]
PCDHGB4	0.000318227	16.9968	6.82475	-2.49047	PCDHGB4	protocadherin gamma subfamily B, 4 [Source:HGNC Symbol;Acc:8711]
PSRC1	8.88066e-06	49.5302	19.7402	-2.50911	PSRC1	proline/serine-rich coiled-coil 1 [Source:HGNC Symbol;Acc:24472]
GPSM2	3.24325e-05	19.806	7.821	-2.53241	GPSM2	G-protein signaling modulator 2 [Source:HGNC Symbol;Acc:29501]
TMEM154	0.000114235	16.4202	6.47517	-2.53587	TMEM154	transmembrane protein 154 [Source:HGNC Symbol;Acc:26489]
SLC24A1	0.00800298	15.7285	6.16933	-2.54947	SLC24A1	solute carrier family 24 (sodium/potassium/calcium exchanger), member 1 [Source:HGNC Symbol;Acc:10975]
NDNF	0.0367921	9.07517	3.55933	-2.54968	NDNF	neuron-derived neurotrophic factor [Source:HGNC Symbol;Acc:26256]
ALDOC	1.70966e-05	42.7418	16.761	-2.55008	ALDOC	aldolase C, fructose-bisphosphate [Source:HGNC Symbol;Acc:418]
MNS1	0.0011068	20.296	7.93767	-2.55692	MNS1	meiosis-specific nuclear structural 1 [Source:HGNC Symbol;Acc:29636]
SYT1	3.70797e-05	11.6943	4.55808	-2.56563	SYT1	synaptotagmin I [Source:HGNC Symbol;Acc:11509]
CXorf23	0.0016629	5.6485	2.201	-2.56633
DPY19L2	0.00135445	9.50392	3.65933	-2.59717	DPY19L2	dpy-19-like 2 (C. elegans) [Source:HGNC Symbol;Acc:19414]
GPANK1	2.10797e-05	19.4189	7.45308	-2.60549	GPANK1	G patch domain and ankyrin repeats 1 [Source:HGNC Symbol;Acc:13920]
DPY19L2P1	0.0169312	9.686	3.71017	-2.61066
MSRB3	0.0129821	6.49308	2.47725	-2.62109	MSRB3	methionine sulfoxide reductase B3 [Source:HGNC Symbol;Acc:27375]
GPR143	0.00992601	16.3902	6.23225	-2.6299	GPR143	G protein-coupled receptor 143 [Source:HGNC Symbol;Acc:20145]
CBLN1	0.0467358	9.01392	3.396	-2.65427	CBLN1	cerebellin 1 precursor [Source:HGNC Symbol;Acc:1543]
ARHGAP10	0.00709375	9.45517	3.54892	-2.66424	ARHGAP10	Rho GTPase activating protein 10 [Source:HGNC Symbol;Acc:26099]
SKA3	1.09575e-08	37.406	13.8981	-2.69145	SKA3	spindle and kinetochore associated complex subunit 3 [Source:HGNC Symbol;Acc:20262]
ARG2	2.88209e-07	44.0993	16.3585	-2.69581	ARG2	arginase 2 [Source:HGNC Symbol;Acc:664]
OSBPL10	0.00331357	7.0835	2.60017	-2.72425	OSBPL10	oxysterol binding protein-like 10 [Source:HGNC Symbol;Acc:16395]
SHROOM2	3.68984e-05	6.75433	2.47267	-2.7316	SHROOM2	shroom family member 2 [Source:HGNC Symbol;Acc:630]
TNFRSF19	0.00735366	6.07267	2.21433	-2.74244	TNFRSF19	tumor necrosis factor receptor superfamily, member 19 [Source:HGNC Symbol;Acc:11915]
MSH5	0.000339113	23.3806	8.49642	-2.75182	MSH5	mutS homolog 5 [Source:HGNC Symbol;Acc:7328]
RBM47	3.68984e-05	10.8277	3.9185	-2.76322	RBM47	RNA binding motif protein 47 [Source:HGNC Symbol;Acc:30358]
MOB3B	4.22432e-06	9.466	3.396	-2.7874	MOB3B	MOB kinase activator 3B [Source:HGNC Symbol;Acc:23825]
NID2	1.84995e-09	22.8343	8.18183	-2.79086	NID2	nidogen 2 (osteonidogen) [Source:HGNC Symbol;Acc:13389]
ZNF493	0.0385225	8.53933	3.0535	-2.79657	ZNF493	zinc finger protein 493 [Source:HGNC Symbol;Acc:23708]
CCDC15	0.00828781	6.32475	2.2485	-2.81288	CCDC15	coiled-coil domain containing 15 [Source:HGNC Symbol;Acc:25798]
MTRNR2L10	2.16493e-14	223.326	78.9768	-2.82774	MTRNR2L10	MT-RNR2-like 10 [Source:HGNC Symbol;Acc:37167]
CTHRC1	1.38351e-05	41.1897	14.4622	-2.84809	CTHRC1	collagen triple helix repeat containing 1 [Source:HGNC Symbol;Acc:18831]
CKS2	4.29668e-06	96.256	33.6418	-2.8612	CKS2	CDC28 protein kinase regulatory subunit 2 [Source:HGNC Symbol;Acc:2000]
DLL4	0.0389739	5.69475	1.96517	-2.89785	DLL4	delta-like 4 (Drosophila) [Source:HGNC Symbol;Acc:2910]
CKAP2L	2.13792e-10	37.8356	13.0543	-2.89832	CKAP2L	cytoskeleton associated protein 2-like [Source:HGNC Symbol;Acc:26877]
ASRGL1	0.00189232	12.5593	4.32558	-2.9035	ASRGL1	asparaginase like 1 [Source:HGNC Symbol;Acc:16448]
HOPX	2.73322e-06	51.9239	17.8777	-2.9044	HOPX	HOP homeobox [Source:HGNC Symbol;Acc:24961]
DCTN3	4.86032e-05	58.396	20.0964	-2.90579	DCTN3	dynactin 3 (p22) [Source:HGNC Symbol;Acc:2713]
SPP1	1.78561e-05	32.3185	11.1031	-2.91077	SPP1	secreted phosphoprotein 1 [Source:HGNC Symbol;Acc:11255]
LACTB2	0.000298876	22.941	7.88058	-2.91108	LACTB2	lactamase, beta 2 [Source:HGNC Symbol;Acc:18512]
QPCTL	0.000427858	17.8777	6.10933	-2.92629	QPCTL	glutaminyl-peptide cyclotransferase-like [Source:HGNC Symbol;Acc:25952]
PDE8A	5.02576e-07	17.8527	6.09683	-2.92819	PDE8A	phosphodiesterase 8A [Source:HGNC Symbol;Acc:8793]
PLK1	4.44089e-16	163.384	55.6827	-2.9342	PLK1	polo-like kinase 1 [Source:HGNC Symbol;Acc:9077]
FAM111A	5.45477e-05	11.5518	3.931	-2.93865	FAM111A	family with sequence similarity 111, member A [Source:HGNC Symbol;Acc:24725]
HLA-B	1.72731e-06	37.3764	12.7135	-2.9399	HLA-B	major histocompatibility complex, class I, A [Source:HGNC Symbol;Acc:4931]
POLM	0.0487673	7.61808	2.59017	-2.94116	POLM	polymerase (DNA directed), mu [Source:HGNC Symbol;Acc:9185]
LRRC28	0.00581001	17.471	5.93767	-2.9424	LRRC28	leucine rich repeat containing 28 [Source:HGNC Symbol;Acc:28355]
ABHD3	0.00198155	14.0543	4.76267	-2.95094	ABHD3	abhydrolase domain containing 3 [Source:HGNC Symbol;Acc:18718]
MIR4461	1.65856e-12	8351.38	2812.89	-2.96896
RPL23AP7	0.0407341	40.0068	13.4452	-2.97556
LPAR1	1.1323e-05	15.0052	5.03767	-2.97859	LPAR1	lysophosphatidic acid receptor 1 [Source:HGNC Symbol;Acc:3166]
LYPD6	0.00111538	7.4685	2.50433	-2.98223	LYPD6	LY6/PLAUR domain containing 6 [Source:HGNC Symbol;Acc:28751]
TRIM6	0.000568442	10.3639	3.46933	-2.98729	TRIM6	tripartite motif containing 6 [Source:HGNC Symbol;Acc:16277]
ATP5G1	0.0306054	32.646	10.8593	-3.00626	ATP5G1	ATP synthase, H+ transporting, mitochondrial Fo complex, subunit C1 (subunit 9) [Source:HGNC Symbol;Acc:841]
LSMD1	0.0126569	22.3031	7.41225	-3.00895	LSMD1	LSM domain containing 1 [Source:HGNC Symbol;Acc:28212]
TRAPPC2P1	0.0248618	29.5348	9.7185	-3.03902	TRAPPC2P1	trafficking protein particle complex 2 [Source:HGNC Symbol;Acc:23068]
FAM72B	6.83362e-05	17.8527	5.85517	-3.04905	FAM72B	family with sequence similarity 72, member B [Source:HGNC Symbol;Acc:24805]
ELN	0.0222027	5.861	1.90933	-3.06966	ELN	elastin [Source:HGNC Symbol;Acc:3327]
CDADC1	0.0465868	10.5452	3.3835	-3.11664	CDADC1	cytidine and dCMP deaminase domain containing 1 [Source:HGNC Symbol;Acc:20299]
LOC100128252	0.00431215	15.2435	4.81183	-3.16792
ANKRD1	0	299.208	94.436	-3.16836	ANKRD1	ankyrin repeat domain 1 (cardiac muscle) [Source:HGNC Symbol;Acc:15819]
PEX7	0.00132181	17.9477	5.59433	-3.20819	PEX7	peroxisomal biogenesis factor 7 [Source:HGNC Symbol;Acc:8860]
KIF18B	7.9833e-11	21.6085	6.6985	-3.22587	KIF18B	kinesin family member 18B [Source:HGNC Symbol;Acc:27102]
JPX	0.0222027	11.3172	3.49183	-3.24106
EMP1	6.12843e-14	58.2506	17.9527	-3.24468	EMP1	epithelial membrane protein 1 [Source:HGNC Symbol;Acc:3333]
SNAI2	3.45078e-07	25.5743	7.77308	-3.29011	SNAI2	snail family zinc finger 2 [Source:HGNC Symbol;Acc:11094]
STAG3L3	1.20015e-06	23.506	7.0635	-3.32781
SOWAHC	1.04397e-06	10.4006	3.081	-3.37572	SOWAHC	sosondowah ankyrin repeat domain family member C [Source:HGNC Symbol;Acc:26149]
EDN1	8.31018e-09	30.521	8.81892	-3.46086	EDN1	endothelin 1 [Source:HGNC Symbol;Acc:3176]
VLDLR	1.96371e-06	11.9135	3.4285	-3.47484	VLDLR	very low density lipoprotein receptor [Source:HGNC Symbol;Acc:12698]
IGFBP6	0.0115189	20.6943	5.94725	-3.47965	IGFBP6	insulin-like growth factor binding protein 6 [Source:HGNC Symbol;Acc:5475]
NNMT	4.81171e-13	72.1027	20.5893	-3.50194	NNMT	nicotinamide N-methyltransferase [Source:HGNC Symbol;Acc:7861]
CPM	3.32627e-08	7.69767	2.17892	-3.5328	CPM	carboxypeptidase M [Source:HGNC Symbol;Acc:2311]
PP7080	0.0392395	9.07517	2.56392	-3.53957
CLEC14A	1.17625e-09	28.1043	7.83517	-3.58695	CLEC14A	C-type lectin domain family 14, member A [Source:HGNC Symbol;Acc:19832]
TMEM70	0.00588809	9.86308	2.74767	-3.58962	TMEM70	transmembrane protein 70 [Source:HGNC Symbol;Acc:26050]
MARCH4	0.000193187	6.12308	1.70142	-3.59881	MARCH4	membrane-associated ring finger (C3HC4) 4, E3 ubiquitin protein ligase [Source:HGNC Symbol;Acc:29269]
MSANTD3	5.61375e-07	23.6618	6.41767	-3.68698	MSANTD3	Myb/SANT-like DNA-binding domain containing 3 [Source:HGNC Symbol;Acc:23370]
TTC28-AS1	0.000834924	16.7052	4.46475	-3.74157
RAB4B	0.00651113	15.201	3.9185	-3.87929	RAB4B	RAB4B, member RAS oncogene family [Source:HGNC Symbol;Acc:9782]
CHST2	6.74901e-06	7.6585	1.95433	-3.91873	CHST2	carbohydrate (N-acetylglucosamine-6-O) sulfotransferase 2 [Source:HGNC Symbol;Acc:1970]
CCNF	0	37.1068	9.45517	-3.9245	CCNF	cyclin F [Source:HGNC Symbol;Acc:1591]
SYTL5	9.4891e-06	6.6985	1.68933	-3.96517	SYTL5	synaptotagmin-like 5 [Source:HGNC Symbol;Acc:15589]
MSS51	0.00211834	7.73683	1.90933	-4.05211	MSS51	MSS51 mitochondrial translational activator [Source:HGNC Symbol;Acc:21000]
SOX17	1.98571e-09	22.7314	5.56517	-4.08459	SOX17	SRY (sex determining region Y)-box 17 [Source:HGNC Symbol;Acc:18122]
FNIP2	1.55091e-10	9.876	2.38267	-4.14494	FNIP2	folliculin interacting protein 2 [Source:HGNC Symbol;Acc:29280]
ESM1	1.25429e-05	13.9268	3.32517	-4.18831	ESM1	endothelial cell-specific molecule 1 [Source:HGNC Symbol;Acc:3466]
IFT43	0.0433642	17.2668	4.10975	-4.20143	IFT43	intraflagellar transport 43 homolog (Chlamydomonas) [Source:HGNC Symbol;Acc:29669]
IL21R	1.66644e-13	16.9968	3.9185	-4.33759	IL21R	interleukin 21 receptor [Source:HGNC Symbol;Acc:6006]
HCLS1	7.24976e-14	38.6656	8.79017	-4.39873	HCLS1	hematopoietic cell-specific Lyn substrate 1 [Source:HGNC Symbol;Acc:4844]
LOC100862671	0.0211042	6.89558	1.56142	-4.41624
CBWD5	3.11667e-06	59.4143	13.3893	-4.43744	CBWD5	COBW domain containing 5 [Source:HGNC Symbol;Acc:24584]
CLEC1A	1.27233e-08	22.8718	4.99975	-4.5746	CLEC1A	C-type lectin domain family 1, member A [Source:HGNC Symbol;Acc:24355]
CD300E	0	42.406	8.79017	-4.82425	CD300E	CD300e molecule [Source:HGNC Symbol;Acc:28874]
GAP43	1.11022e-16	54.106	11.0589	-4.89252	GAP43	growth associated protein 43 [Source:HGNC Symbol;Acc:4140]
AGAP4	0.000143595	11.4768	2.33267	-4.92005	AGAP4	ArfGAP with GTPase domain, ankyrin repeat and PH domain 4 [Source:HGNC Symbol;Acc:23459]
COL11A1	0	78.9589	15.8735	-4.97426	COL11A1	collagen, type XI, alpha 1 [Source:HGNC Symbol;Acc:2186]
NEIL3	1.3582e-05	9.75183	1.91933	-5.08084	NEIL3	nei endonuclease VIII-like 3 (E. coli) [Source:HGNC Symbol;Acc:24573]
MID1	3.36575e-12	7.9835	1.53267	-5.2089	MID1	midline 1 (Opitz/BBB syndrome) [Source:HGNC Symbol;Acc:7095]
HEY1	0	162.269	30.6435	-5.29539	HEY1	hes-related family bHLH transcription factor with YRPW motif 1 [Source:HGNC Symbol;Acc:4880]
PIPSL	3.69005e-12	14.2293	2.6785	-5.31243
FAM110D	0.0038896	9.3235	1.70142	-5.47985	FAM110D	family with sequence similarity 110, member D [Source:HGNC Symbol;Acc:25860]
KLRAP1	5.21056e-05	9.3235	1.66142	-5.61178
LOC100271836	1.0186e-06	12.1635	2.051	-5.93052
TYSND1	0.0211042	5.73558	0.912667	-6.28442	TYSND1	trypsin domain containing 1 [Source:HGNC Symbol;Acc:28531]
CDHR1	8.39233e-10	6.30433	0.991	-6.36159	CDHR1	cadherin-related family member 1 [Source:HGNC Symbol;Acc:14550]
LOC100289561	2.99273e-05	22.4693	3.46433	-6.4859
HOXB7	0	59.5702	9.11725	-6.53379	HOXB7	homeobox B7 [Source:HGNC Symbol;Acc:5118]
ANGPT1	6.34985e-07	5.54767	0.8085	-6.86168	ANGPT1	angiopoietin 1 [Source:HGNC Symbol;Acc:484]
STK33	2.55412e-08	10.4402	1.48475	-7.0316	STK33	serine/threonine kinase 33 [Source:HGNC Symbol;Acc:14568]
NDUFC2-KCTD14	1.44329e-15	31.5756	4.37017	-7.22526	NDUFC2-KCTD14	NDUFC2-KCTD14 readthrough [Source:HGNC Symbol;Acc:42956]
HOXB8	1.13243e-14	27.9823	3.8235	-7.31849	HOXB8	homeobox B8 [Source:HGNC Symbol;Acc:5119]
LINC00842	7.45437e-12	13.011	1.7635	-7.37794
GFRA2	9.32587e-15	14.2702	1.93017	-7.39323	GFRA2	GDNF family receptor alpha 2 [Source:HGNC Symbol;Acc:4244]
SLC30A1	2.39707e-05	8.6885	1.14933	-7.5596	SLC30A1	solute carrier family 30 (zinc transporter), member 1 [Source:HGNC Symbol;Acc:11012]
MSTO2P	4.34097e-14	30.1677	3.65933	-8.24403
ZBTB45	9.43821e-07	8.6885	0.991	-8.76741	ZBTB45	zinc finger and BTB domain containing 45 [Source:HGNC Symbol;Acc:23715]
IGFBP5	0	14.9843	1.66933	-8.97624	IGFBP5	insulin-like growth factor binding protein 5 [Source:HGNC Symbol;Acc:5474]
LOC100505633	2.39182e-11	30.3235	3.28308	-9.23629
HOXA10	5.85901e-08	10.1118	1.06183	-9.52299	HOXA10	homeobox A10 [Source:HGNC Symbol;Acc:5100]
ZNF383	0.0251244	5.62267	0.535167	-10.5064	ZNF383	zinc finger protein 383 [Source:HGNC Symbol;Acc:18609]
ANXA2P2	0.00227792	9.89433	0.901833	-10.9714
JAG1	0	21.666	1.72808	-12.5376	JAG1	jagged 1 [Source:HGNC Symbol;Acc:6188]
PCOLCE	7.80733e-09	13.2714	0.976833	-13.5862	PCOLCE	procollagen C-endopeptidase enhancer [Source:HGNC Symbol;Acc:8738]
HOXB9	0	151.049	10.9535	-13.79	HOXB9	homeobox B9 [Source:HGNC Symbol;Acc:5120]
PLA2G16	0.00211835	9.13892	0.620167	-14.7362	PLA2G16	phospholipase A2, group XVI [Source:HGNC Symbol;Acc:17825]
NPPA-AS1	6.04727e-11	15.1152	0.8685	-17.4038
HNMT	0.00946012	7.32933	0.307667	-23.8223	HNMT	histamine N-methyltransferase [Source:HGNC Symbol;Acc:5028]
HOXC6	2.22045e-16	18.0885	0.535167	-33.7998	HOXC6	homeobox C6 [Source:HGNC Symbol;Acc:5128]
KTI12	0.000555561	10.9027	0.291	-37.4662	KTI12	KTI12 homolog, chromatin associated (S. cerevisiae) [Source:HGNC Symbol;Acc:25160]
HOXA9	4.27518e-11	15.7927	0.269333	-58.6361	HOXA9	homeobox A9 [Source:HGNC Symbol;Acc:5109]
PALM2-AKAP2	2.81997e-14	5.73558	0.0268333	-213.748
FNTB	3.78328e-06	6.81308	0.0268333	-253.904	FNTB	farnesyltransferase, CAAX box, beta [Source:HGNC Symbol;Acc:3785]
PHOSPHO2-KLHL23	0.0130657	6.92142	0.0268333	-257.941
DBC1	1.48275e-11	6.99308	0.0268333	-260.612
HOXC9	0.00018544	7.28183	0.0268333	-271.373	HOXC9	homeobox C9 [Source:HGNC Symbol;Acc:5130]
GPR75-ASB3	0.00211834	7.76058	0.0268333	-289.214
RPL17-C18orf32	4.43635e-05	8.60433	0.0268333	-320.658
HOXC10	9.16163e-09	8.89892	0.0268333	-331.637	HOXC10	homeobox C10 [Source:HGNC Symbol;Acc:5122]
CBWD6	2.15743e-08	13.581	0.0268333	-506.124	CBWD6	COBW domain containing 6 [Source:HGNC Symbol;Acc:31978]

## Sheet: HEiG2negaSecD1ND iG2negaSecD1DX
ID	PPEE	c1.iG2negaHESecD1ND	c2.iG2negaHESecD1DX	c2.iG2negaHESecD1DX.vs..c1.iG2negaHESecD1ND	GENE_NAME	DESCRIPTION
PMF1-BGLAP	0.000102731	0.0535	57.6393	1077.37	PMF1-BGLAP	PMF1-BGLAP readthrough [Source:HGNC Symbol;Acc:42953]
GTF2H2D	0	0.0535	46.6985	872.869
RGPD5	1.10634e-08	0.0535	42.601	796.28	RGPD5	RANBP2-like and GRIP domain containing 5 [Source:HGNC Symbol;Acc:32418]
CBWD6	1.2198e-12	0.0535	40.9685	765.766	CBWD6	COBW domain containing 6 [Source:HGNC Symbol;Acc:31978]
MT1X	8.70041e-05	0.0535	39.0102	729.162	MT1X	metallothionein 1X [Source:HGNC Symbol;Acc:7405]
RPL17-C18orf32	4.17189e-12	0.0535	36.591	683.944
MYL4	9.88973e-10	0.0535	36.2785	678.103	MYL4	myosin, light chain 4, alkali; atrial, embryonic [Source:HGNC Symbol;Acc:7585]
CCZ1B	5.95024e-12	0.0535	33.3952	624.209	CCZ1B	CCZ1 vacuolar protein trafficking and biogenesis associated homolog (S. cerevisiae) [Source:HGNC Symbol;Acc:21691]
STX16-NPEPL1	2.14051e-13	0.0535	23.3993	437.371
C11orf1	1.89541e-06	0.0535	19.7068	368.352
CD3D	0.00117921	0.0535	19.3335	361.374	CD3D	CD3d molecule, delta (CD3-TCR complex) [Source:HGNC Symbol;Acc:1673]
CCR4	2.96471e-09	0.0535	17.341	324.131	CCR4	chemokine (C-C motif) receptor 4 [Source:HGNC Symbol;Acc:1605]
CMTM5	8.35134e-07	0.0535	17.1127	319.863	CMTM5	CKLF-like MARVEL transmembrane domain containing 5 [Source:HGNC Symbol;Acc:19176]
CAMK1	3.86128e-08	0.0535	16.726	312.636	CAMK1	calcium/calmodulin-dependent protein kinase I [Source:HGNC Symbol;Acc:1459]
CHURC1-FNTB	8.28879e-08	0.0535	15.1322	282.846	CHURC1-FNTB	farnesyltransferase, CAAX box, beta [Source:HGNC Symbol;Acc:3785]
GAPT	4.22631e-10	0.0535	14.3306	267.861	GAPT	GRB2-binding adaptor protein, transmembrane [Source:HGNC Symbol;Acc:26588]
LY6G6F	0.000432994	0.0535	14.2185	265.766	LY6G6F	lymphocyte antigen 6 complex, locus G6F [Source:HGNC Symbol;Acc:13933]
GALNT5	9.98979e-13	0.0535	13.996	261.607	GALNT5	UDP-N-acetyl-alpha-D-galactosamine:polypeptide N-acetylgalactosaminyltransferase 5 (GalNAc-T5) [Source:HGNC Symbol;Acc:4127]
PLEKHA7	2.22045e-16	0.0535	13.3935	250.346	PLEKHA7	pleckstrin homology domain containing, family A member 7 [Source:HGNC Symbol;Acc:27049]
ZNF32	4.68011e-05	0.0535	12.791	239.084	ZNF32	zinc finger protein 32 [Source:HGNC Symbol;Acc:13095]
MRM1	2.23341e-07	0.0535	12.2827	229.583	MRM1	mitochondrial rRNA methyltransferase 1 homolog (S. cerevisiae) [Source:HGNC Symbol;Acc:26202]
HIST1H1C	0.0280992	0.0535	11.441	213.85	HIST1H1C	histone cluster 1, H1c [Source:HGNC Symbol;Acc:4716]
TEN1	0.0136798	0.0535	11.441	213.85	TEN1	TEN1 CST complex subunit [Source:HGNC Symbol;Acc:37242]
LOC339524	3.31436e-06	0.0535	11.3993	213.072
POC1B-GALNT4	0.00134018	0.0535	11.246	210.206
EID3	2.54778e-05	0.0535	10.9118	203.96	EID3	EP300 interacting inhibitor of differentiation 3 [Source:HGNC Symbol;Acc:32961]
LRRN4	4.22631e-10	0.0535	10.8902	203.555	LRRN4	leucine rich repeat neuronal 4 [Source:HGNC Symbol;Acc:16208]
WASH7P	0.00544602	0.0535	10.1185	189.131
GPR75-ASB3	0.00029539	0.0535	10.031	187.495
PI4KAP2	0.000258985	0.0535	9.98975	186.724
C19orf77	0.0136596	0.0535	9.92267	185.47
B9D1	0.0136596	0.0535	9.71183	181.53	B9D1	B9 protein domain 1 [Source:HGNC Symbol;Acc:24123]
ANKHD1-EIF4EBP3	0.00463763	0.0535	9.636	180.112
GP1BA	8.09103e-08	0.0535	9.5885	179.224	GP1BA	glycoprotein Ib (platelet), alpha polypeptide [Source:HGNC Symbol;Acc:4439]
INO80B-WBP1	0.0208712	0.0535	9.27433	173.352
NFKBID	2.54778e-05	0.0535	8.88767	166.125	NFKBID	nuclear factor of kappa light polypeptide gene enhancer in B-cells inhibitor, delta [Source:HGNC Symbol;Acc:15671]
SCGN	0.000432994	0.0535	8.79808	164.45	SCGN	secretagogin, EF-hand calcium binding protein [Source:HGNC Symbol;Acc:16941]
SPI1	0.000841617	0.0535	8.78517	164.209	SPI1	spleen focus forming virus (SFFV) proviral integration oncogene [Source:HGNC Symbol;Acc:11241]
YDJC	0.00117921	0.0535	8.72392	163.064	YDJC	YdjC homolog (bacterial) [Source:HGNC Symbol;Acc:27158]
ZNF559-ZNF177	0.046977	0.0535	8.68517	162.34
FBXO25	3.31436e-06	0.0535	8.04517	150.377	FBXO25	F-box protein 25 [Source:HGNC Symbol;Acc:13596]
C2orf66	1.04569e-05	0.0535	7.8185	146.14
DARC	8.70041e-05	0.0535	7.80433	145.875	DARC	Duffy blood group, atypical chemokine receptor [Source:HGNC Symbol;Acc:4035]
TMEM40	0.000432994	0.0535	7.74933	144.847	TMEM40	transmembrane protein 40 [Source:HGNC Symbol;Acc:25620]
CDK20	1.40313e-05	0.0535	7.68517	143.648	CDK20	cyclin-dependent kinase 20 [Source:HGNC Symbol;Acc:21420]
LOC399753	0.0247447	0.0535	7.59767	142.012
HAND2	1.40313e-05	0.0535	7.16808	133.983	HAND2	heart and neural crest derivatives expressed 2 [Source:HGNC Symbol;Acc:4808]
AKR1C2	0.00143182	0.0535	7.021	131.234	AKR1C2	aldo-keto reductase family 1, member C2 [Source:HGNC Symbol;Acc:385]
GGT7	5.85574e-06	0.0535	6.94183	129.754	GGT7	gamma-glutamyltransferase 7 [Source:HGNC Symbol;Acc:4259]
MXRA8	4.68011e-05	0.0535	6.89017	128.788	MXRA8	matrix-remodelling associated 8 [Source:HGNC Symbol;Acc:7542]
LGR5	1.89541e-06	0.0535	6.83267	127.713	LGR5	leucine-rich repeat containing G protein-coupled receptor 5 [Source:HGNC Symbol;Acc:4504]
ESRRG	1.50919e-10	0.0535	6.6735	124.738	ESRRG	estrogen-related receptor gamma [Source:HGNC Symbol;Acc:3474]
LOC100507577	2.54778e-05	0.0535	6.44933	120.548
TRHDE	2.26873e-10	0.0535	6.25475	116.911	TRHDE	thyrotropin-releasing hormone degrading enzyme [Source:HGNC Symbol;Acc:30748]
ETV2	0.0136596	0.0535	6.1335	114.645	ETV2	ets variant 2 [Source:HGNC Symbol;Acc:3491]
NSUN5P1	0.0181021	0.0535	6.12308	114.45
ASH1L-AS1	0.00117921	0.0535	6.03725	112.846
NTS	0	1.62392	182.283	112.249	NTS	neurotensin [Source:HGNC Symbol;Acc:8038]
CALB2	0.0280992	0.0535	5.946	111.14	CALB2	calbindin 2 [Source:HGNC Symbol;Acc:1435]
SEPT5-GP1BB	0.00122617	0.0535	5.6885	106.327
HBE1	0	1.31267	137.148	104.48	HBE1	hemoglobin, epsilon 1 [Source:HGNC Symbol;Acc:4830]
TREML2	1.43877e-06	0.0535	5.55433	103.819	TREML2	triggering receptor expressed on myeloid cells-like 2 [Source:HGNC Symbol;Acc:21092]
MT2A	0	4.50683	378.393	83.9598	MT2A	metallothionein 2A [Source:HGNC Symbol;Acc:7406]
GYPE	5.13556e-12	0.792667	48.3285	60.9695	GYPE	glycophorin E (MNS blood group) [Source:HGNC Symbol;Acc:4705]
SLC18A2	0	0.364333	20.2602	55.6089	SLC18A2	solute carrier family 18 (vesicular monoamine transporter), member 2 [Source:HGNC Symbol;Acc:10935]
APOC1	9.66106e-07	1.25433	51.661	41.186	APOC1	apolipoprotein C-I [Source:HGNC Symbol;Acc:607]
PRR9	2.11936e-09	0.646417	25.901	40.0686	PRR9	proline rich 9 [Source:HGNC Symbol;Acc:32057]
HBG2	0.00143182	1.7585	58.8102	33.4434	HBG2	hemoglobin, gamma G [Source:HGNC Symbol;Acc:4832]
FAM162A	1.26263e-09	1.2885	42.9518	33.3348	FAM162A	family with sequence similarity 162, member A [Source:HGNC Symbol;Acc:17865]
ITGA2B	6.43929e-15	0.671417	20.8235	31.0143	ITGA2B	integrin, alpha 2b (platelet glycoprotein IIb of IIb/IIIa complex, antigen CD41) [Source:HGNC Symbol;Acc:6138]
CRTAC1	8.55982e-14	0.825583	24.4672	29.6363	CRTAC1	cartilage acidic protein 1 [Source:HGNC Symbol;Acc:14882]
SPTB	0	0.601	17.7835	29.5899	SPTB	spectrin, beta, erythrocytic [Source:HGNC Symbol;Acc:11274]
SH3GL3	2.41848e-10	0.792667	22.9802	28.991	SH3GL3	SH3-domain GRB2-like 3 [Source:HGNC Symbol;Acc:10832]
TNFRSF12A	2.07034e-06	0.718083	20.7077	28.8374	TNFRSF12A	tumor necrosis factor receptor superfamily, member 12A [Source:HGNC Symbol;Acc:18152]
NTRK1	7.45655e-09	0.416	11.781	28.3197	NTRK1	neurotrophic tyrosine kinase, receptor, type 1 [Source:HGNC Symbol;Acc:8031]
IRF2BP1	2.21731e-08	0.416	11.2702	27.0917	IRF2BP1	interferon regulatory factor 2 binding protein 1 [Source:HGNC Symbol;Acc:21728]
LINC00493	0.00030832	1.1785	30.9702	26.2793
EPHX2	6.8662e-08	0.478083	12.5277	26.2039	EPHX2	epoxide hydrolase 2, cytoplasmic [Source:HGNC Symbol;Acc:3402]
PPP1R14C	6.8662e-08	0.456417	11.9518	26.1862	PPP1R14C	protein phosphatase 1, regulatory (inhibitor) subunit 14C [Source:HGNC Symbol;Acc:14952]
ITGB3	4.996e-15	0.549333	14.2352	25.9135	ITGB3	integrin, beta 3 (platelet glycoprotein IIIa, antigen CD61) [Source:HGNC Symbol;Acc:6156]
MAP3K5	2.58571e-13	0.416	10.6785	25.6695	MAP3K5	mitogen-activated protein kinase kinase kinase 5 [Source:HGNC Symbol;Acc:6857]
TAC3	1.11022e-16	6.54558	165.843	25.3366	TAC3	tachykinin 3 [Source:HGNC Symbol;Acc:11521]
SH2D2A	3.41061e-13	1.70308	42.2518	24.809	SH2D2A	SH2 domain containing 2A [Source:HGNC Symbol;Acc:10821]
BEX1	0	76.836	1868.85	24.3226	BEX1	brain expressed, X-linked 1 [Source:HGNC Symbol;Acc:1036]
FAM117A	1.74963e-07	0.437667	10.6414	24.314	FAM117A	family with sequence similarity 117, member A [Source:HGNC Symbol;Acc:24179]
SLC6A9	4.44089e-16	1.5235	35.3677	23.2147	SLC6A9	solute carrier family 6 (neurotransmitter transporter, glycine), member 9 [Source:HGNC Symbol;Acc:11056]
BTK	0	3.21433	74.2352	23.095	BTK	Bruton agammaglobulinemia tyrosine kinase [Source:HGNC Symbol;Acc:1133]
LOC100128881	2.07034e-06	0.531	12.111	22.8079
COX7B	2.25042e-13	8.59683	194.672	22.6446	COX7B	cytochrome c oxidase subunit VIIb [Source:HGNC Symbol;Acc:2291]
KLF1	5.89316e-06	0.565583	12.3272	21.7956	KLF1	Kruppel-like factor 1 (erythroid) [Source:HGNC Symbol;Acc:6345]
FAM65C	6.99441e-15	0.8785	19.1243	21.7693	FAM65C	family with sequence similarity 65, member C [Source:HGNC Symbol;Acc:16168]
RTN1	8.25673e-13	1.24017	26.4018	21.2889	RTN1	reticulon 1 [Source:HGNC Symbol;Acc:10467]
DPP7	7.69709e-06	0.565583	11.9568	21.1407	DPP7	dipeptidyl-peptidase 7 [Source:HGNC Symbol;Acc:14892]
EFS	2.46121e-11	0.741	15.1322	20.4214	EFS	embryonal Fyn-associated substrate [Source:HGNC Symbol;Acc:16898]
TMEM158	4.79616e-14	2.2485	45.8477	20.3903	TMEM158	transmembrane protein 158 (gene/pseudogene) [Source:HGNC Symbol;Acc:30293]
NANOS1	1.00269e-10	0.456417	9.05975	19.8497	NANOS1	nanos homolog 1 (Drosophila) [Source:HGNC Symbol;Acc:23044]
GSTO2	5.32876e-05	0.613083	12.0302	19.6224	GSTO2	glutathione S-transferase omega 2 [Source:HGNC Symbol;Acc:23064]
STRA6	2.80114e-10	0.756833	14.1881	18.7466	STRA6	stimulated by retinoic acid 6 [Source:HGNC Symbol;Acc:30650]
TUBA8	8.81958e-08	0.708917	13.2293	18.6613	TUBA8	tubulin, alpha 8 [Source:HGNC Symbol;Acc:12410]
RHAG	1.53988e-13	2.41475	44.216	18.3108	RHAG	Rh-associated glycoprotein [Source:HGNC Symbol;Acc:10006]
SPON1	1.60449e-12	0.6235	11.2793	18.0904	SPON1	spondin 1, extracellular matrix protein [Source:HGNC Symbol;Acc:11252]
EXOSC5	3.97986e-08	1.936	34.2693	17.7011	EXOSC5	exosome component 5 [Source:HGNC Symbol;Acc:24662]
AGPAT2	1.31628e-07	1.1135	18.9956	17.0593	AGPAT2	1-acylglycerol-3-phosphate O-acyltransferase 2 [Source:HGNC Symbol;Acc:325]
FGFR3	9.66106e-07	0.353917	5.946	16.8006	FGFR3	fibroblast growth factor receptor 3 [Source:HGNC Symbol;Acc:3690]
SFRP2	9.46833e-05	0.491833	8.21267	16.6981	SFRP2	secreted frizzled-related protein 2 [Source:HGNC Symbol;Acc:10777]
RASGEF1B	4.76969e-08	0.84975	13.7085	16.1324	RASGEF1B	RasGEF domain family, member 1B [Source:HGNC Symbol;Acc:24881]
MMP9	5.32876e-05	0.456417	7.281	15.9525	MMP9	matrix metallopeptidase 9 (gelatinase B, 92kDa gelatinase, 92kDa type IV collagenase) [Source:HGNC Symbol;Acc:7176]
BZRAP1-AS1	5.63541e-10	1.3685	21.6797	15.842
TAF10	6.16461e-07	2.37267	35.5852	14.998	TAF10	TAF10 RNA polymerase II, TATA box binding protein (TBP)-associated factor, 30kDa [Source:HGNC Symbol;Acc:11543]
ZAP70	6.32827e-15	3.63725	53.7235	14.7704	ZAP70	zeta-chain (TCR) associated protein kinase 70kDa [Source:HGNC Symbol;Acc:12858]
SLC38A5	1.31628e-07	1.00183	14.7793	14.7523	SLC38A5	solute carrier family 38, member 5 [Source:HGNC Symbol;Acc:18070]
EPHA1	6.62362e-07	0.531	7.606	14.3239	EPHA1	EPH receptor A1 [Source:HGNC Symbol;Acc:3385]
FIZ1	0.00030832	0.416	5.75017	13.8225	FIZ1	FLT3-interacting zinc finger 1 [Source:HGNC Symbol;Acc:25917]
NEDD8-MDP1	8.1169e-07	3.71933	49.9243	13.4229
CCDC80	2.9976e-15	4.6635	62.5947	13.4223	CCDC80	coiled-coil domain containing 80 [Source:HGNC Symbol;Acc:30649]
C4orf52	4.10188e-06	1.91642	25.351	13.2283
LINC00685	0.0368538	0.982667	12.941	13.1693
F8	0.00030832	0.416	5.3835	12.9411	F8	coagulation factor VIII, procoagulant component [Source:HGNC Symbol;Acc:3546]
ZNF385A	1.72005e-08	1.4185	18.2702	12.8799	ZNF385A	zinc finger protein 385A [Source:HGNC Symbol;Acc:17521]
GYPA	1.21228e-05	0.613083	7.76058	12.6583	GYPA	glycophorin A (MNS blood group) [Source:HGNC Symbol;Acc:4702]
RAB11B-AS1	0.00122617	1.09267	13.7543	12.5879
CSMD3	6.91669e-13	0.456417	5.66475	12.4114	CSMD3	CUB and Sushi multiple domains 3 [Source:HGNC Symbol;Acc:19291]
ABHD15	4.4192e-05	0.491833	6.03725	12.275	ABHD15	abhydrolase domain containing 15 [Source:HGNC Symbol;Acc:26971]
EGR1	1.0103e-14	9.5935	117.243	12.2211	EGR1	early growth response 1 [Source:HGNC Symbol;Acc:3238]
MLYCD	6.85251e-06	0.8785	10.5727	12.0349	MLYCD	malonyl-CoA decarboxylase [Source:HGNC Symbol;Acc:7150]
ZNF404	0.00709929	0.5135	6.06017	11.8017	ZNF404	zinc finger protein 404 [Source:HGNC Symbol;Acc:19417]
CNN1	7.91391e-06	1.31267	15.2868	11.6456	CNN1	calponin 1, basic, smooth muscle [Source:HGNC Symbol;Acc:2155]
ATG16L2	4.57217e-08	1.61267	18.696	11.5932	ATG16L2	autophagy related 16-like 2 (S. cerevisiae) [Source:HGNC Symbol;Acc:25464]
KLK10	6.02429e-05	0.592667	6.84642	11.5519	KLK10	kallikrein-related peptidase 10 [Source:HGNC Symbol;Acc:6358]
C12orf73	1.2356e-05	1.25433	13.9118	11.091
APOBEC3C	1.09762e-05	2.126	23.1393	10.884	APOBEC3C	apolipoprotein B mRNA editing enzyme, catalytic polypeptide-like 3C [Source:HGNC Symbol;Acc:17353]
ACHE	5.77663e-07	0.8785	9.241	10.5191	ACHE	acetylcholinesterase (Yt blood group) [Source:HGNC Symbol;Acc:108]
FGFBP3	1.38667e-12	26.8956	277.132	10.304	FGFBP3	fibroblast growth factor binding protein 3 [Source:HGNC Symbol;Acc:23428]
CKB	7.34102e-12	35.5952	366.364	10.2925	CKB	creatine kinase, brain [Source:HGNC Symbol;Acc:1991]
HIST1H2BK	0.000203968	2.286	23.4885	10.2749	HIST1H2BK	histone cluster 1, H2bk [Source:HGNC Symbol;Acc:13954]
LY6G5B	2.85349e-06	4.01642	40.7993	10.1581	LY6G5B	lymphocyte antigen 6 complex, locus G5B [Source:HGNC Symbol;Acc:13931]
PPP4R1L	1.94086e-05	0.964333	9.74767	10.1082	PPP4R1L	protein phosphatase 4, regulatory subunit 1-like [Source:HGNC Symbol;Acc:15755]
MCEE	0.000203968	2.206	22.2777	10.0987	MCEE	methylmalonyl CoA epimerase [Source:HGNC Symbol;Acc:16732]
IGFBP7	0.00726659	1.0785	10.8052	10.0187	IGFBP7	insulin-like growth factor binding protein 7 [Source:HGNC Symbol;Acc:5476]
WWOX	0.0126848	2.06767	20.3268	9.83081	WWOX	WW domain containing oxidoreductase [Source:HGNC Symbol;Acc:12799]
SAMSN1	3.99769e-12	22.801	222.872	9.77465	SAMSN1	SAM domain, SH3 domain and nuclear localization signals 1 [Source:HGNC Symbol;Acc:10528]
PRPH2	0.00029539	0.5835	5.52058	9.46115	PRPH2	peripherin 2 (retinal degeneration, slow) [Source:HGNC Symbol;Acc:9942]
LOC100132352	0.0181021	0.94475	8.82517	9.34127
BMPER	1.88816e-12	9.66017	89.7252	9.28816	BMPER	BMP binding endothelial regulator [Source:HGNC Symbol;Acc:24154]
KEL	1.98024e-06	1.3835	12.6335	9.13155	KEL	Kell blood group, metallo-endopeptidase [Source:HGNC Symbol;Acc:6308]
C20orf96	1.79209e-05	1.79433	16.3043	9.08657
MST1	0.000802533	0.792667	7.1885	9.06876	MST1	macrophage stimulating 1 (hepatocyte growth factor-like) [Source:HGNC Symbol;Acc:7380]
ITPKA	0.000203968	1.1585	10.4418	9.01324	ITPKA	inositol-trisphosphate 3-kinase A [Source:HGNC Symbol;Acc:6178]
TMEM175	9.73803e-05	1.41475	12.3185	8.70719	TMEM175	transmembrane protein 175 [Source:HGNC Symbol;Acc:28709]
GFI1B	4.13563e-10	8.00767	68.6602	8.5743	GFI1B	growth factor independent 1B transcription repressor [Source:HGNC Symbol;Acc:4238]
GABRE	1.56743e-08	2.3285	19.7952	8.50125	GABRE	gamma-aminobutyric acid (GABA) A receptor, epsilon [Source:HGNC Symbol;Acc:4085]
A1BG	0.000546958	1.20308	10.1852	8.46589	A1BG	alpha-1-B glycoprotein [Source:HGNC Symbol;Acc:5]
CD200R1	0.00726659	0.682667	5.71683	8.37427	CD200R1	CD200 receptor 1 [Source:HGNC Symbol;Acc:24235]
SLC43A1	9.42722e-07	1.96517	16.4127	8.35179	SLC43A1	solute carrier family 43 (amino acid system L transporter), member 1 [Source:HGNC Symbol;Acc:9225]
GAD1	4.44278e-12	27.6848	230.833	8.3379	GAD1	glutamate decarboxylase 1 (brain, 67kDa) [Source:HGNC Symbol;Acc:4092]
MFSD2A	9.73803e-05	1.21517	10.1185	8.32684	MFSD2A	major facilitator superfamily domain containing 2A [Source:HGNC Symbol;Acc:25897]
MLLT3	1.35242e-06	1.22892	10.1185	8.23367	MLLT3	myeloid/lymphoid or mixed-lineage leukemia (trithorax homolog, Drosophila); translocated to, 3 [Source:HGNC Symbol;Acc:7136]
RCOR2	1.90907e-08	3.06142	25.1902	8.22827	RCOR2	REST corepressor 2 [Source:HGNC Symbol;Acc:27455]
EGR3	1.06031e-07	1.39517	11.3993	8.17059	EGR3	early growth response 3 [Source:HGNC Symbol;Acc:3240]
CHP2	0.00398351	0.698083	5.631	8.06637	CHP2	calcineurin-like EF-hand protein 2 [Source:HGNC Symbol;Acc:24927]
PSMB10	9.24589e-05	3.17933	24.931	7.84158	PSMB10	proteasome (prosome, macropain) subunit, beta type, 10 [Source:HGNC Symbol;Acc:9538]
MCM3AP-AS1	0.00238367	0.837667	6.531	7.79666
PRICKLE4	0.0333536	0.815167	6.35392	7.79462	PRICKLE4	prickle homolog 4 (Drosophila) [Source:HGNC Symbol;Acc:16805]
MNT	8.10855e-07	1.03433	8.03475	7.76805	MNT	MAX network transcriptional repressor [Source:HGNC Symbol;Acc:7188]
CD226	4.29532e-08	3.17933	24.6706	7.75967	CD226	CD226 molecule [Source:HGNC Symbol;Acc:16961]
TMEM251	3.4475e-05	2.87933	22.0352	7.65287	TMEM251	transmembrane protein 251 [Source:HGNC Symbol;Acc:20218]
GDF15	3.99308e-06	4.29725	32.4177	7.54382	GDF15	growth differentiation factor 15 [Source:HGNC Symbol;Acc:30142]
RAB27B	5.96747e-08	1.0785	8.0185	7.43486	RAB27B	RAB27B, member RAS oncogene family [Source:HGNC Symbol;Acc:9767]
FAM222A	1.41531e-06	1.80558	13.1985	7.30983	FAM222A	family with sequence similarity 222, member A [Source:HGNC Symbol;Acc:25915]
LSM10	1.34417e-07	14.171	102.499	7.23303	LSM10	LSM10, U7 small nuclear RNA associated [Source:HGNC Symbol;Acc:17562]
PCBD1	0.000258985	3.17933	22.9802	7.22798	PCBD1	pterin-4 alpha-carbinolamine dehydratase/dimerization cofactor of hepatocyte nuclear factor 1 alpha [Source:HGNC Symbol;Acc:8646]
SULT1C4	1.67612e-06	3.86683	27.7585	7.17861	SULT1C4	sulfotransferase family, cytosolic, 1C, member 4 [Source:HGNC Symbol;Acc:11457]
POLR2J	5.60609e-08	16.2252	115.458	7.11596	POLR2J	polymerase (RNA) II (DNA directed) polypeptide J, 13.3kDa [Source:HGNC Symbol;Acc:9197]
EVA1B	0.0008581	2.66808	18.9152	7.08942	EVA1B	eva-1 homolog B (C. elegans) [Source:HGNC Symbol;Acc:25558]
CBFA2T3	1.24453e-08	2.7935	19.5423	6.99561	CBFA2T3	core-binding factor, runt domain, alpha subunit 2; translocated to, 3 [Source:HGNC Symbol;Acc:1537]
PET100	3.47478e-06	28.8518	200.698	6.95618	PET100	PET100 homolog (S. cerevisiae) [Source:HGNC Symbol;Acc:40038]
NARR	0.00719745	3.8985	26.9714	6.91841
PKDCC	9.0432e-09	10.9293	74.3393	6.80182	PKDCC	protein kinase domain containing, cytoplasmic [Source:HGNC Symbol;Acc:25123]
COX8A	1.84455e-07	50.4485	342.933	6.79769	COX8A	cytochrome c oxidase subunit VIIIA (ubiquitous) [Source:HGNC Symbol;Acc:2294]
BRSK1	0.00116608	0.837667	5.65017	6.74513	BRSK1	BR serine/threonine kinase 1 [Source:HGNC Symbol;Acc:18994]
PAK6	2.26789e-07	2.581	17.2781	6.69434	PAK6	p21 protein (Cdc42/Rac)-activated kinase 6 [Source:HGNC Symbol;Acc:16061]
PPAPDC1B	0.00477407	2.77933	18.2318	6.55979	PPAPDC1B	phosphatidic acid phosphatase type 2 domain containing 1B [Source:HGNC Symbol;Acc:25026]
OLFM1	0.00965722	1.00183	6.56683	6.55482	OLFM1	olfactomedin 1 [Source:HGNC Symbol;Acc:17187]
LRRN2	5.75989e-06	1.90767	12.4927	6.54866	LRRN2	leucine rich repeat neuronal 2 [Source:HGNC Symbol;Acc:16914]
GPSM1	2.82471e-06	2.96183	19.3952	6.54837	GPSM1	G-protein signaling modulator 1 [Source:HGNC Symbol;Acc:17858]
ARHGEF25	0.00205597	1.1785	7.571	6.42427	ARHGEF25	Rho guanine nucleotide exchange factor (GEF) 25 [Source:HGNC Symbol;Acc:30275]
CTSK	0.0400003	0.964333	6.171	6.39924	CTSK	cathepsin K [Source:HGNC Symbol;Acc:2536]
FAM83G	0.000394156	1.24017	7.83683	6.31918	FAM83G	family with sequence similarity 83, member G [Source:HGNC Symbol;Acc:32554]
HIGD2A	3.28433e-06	18.3898	116.151	6.3161	HIGD2A	HIG1 hypoxia inducible domain family, member 2A [Source:HGNC Symbol;Acc:28311]
CES1	0.000356807	1.88767	11.866	6.28607	CES1	carboxylesterase 1 [Source:HGNC Symbol;Acc:1863]
DLEU1	0.0116456	2.7085	16.9752	6.26737	DLEU1	deleted in lymphocytic leukemia 1 (non-protein coding) [Source:HGNC Symbol;Acc:13747]
COL1A1	4.70956e-08	24.0035	147.794	6.1572	COL1A1	collagen, type I, alpha 1 [Source:HGNC Symbol;Acc:2197]
SH3BP1	7.38648e-06	2.64683	16.2927	6.15553	SH3BP1	SH3-domain binding protein 1 [Source:HGNC Symbol;Acc:10824]
PMM1	0.0116456	1.87392	11.5343	6.1552	PMM1	phosphomannomutase 1 [Source:HGNC Symbol;Acc:9114]
ACN9	3.50755e-05	2.66808	16.3948	6.14477	ACN9	ACN9 homolog (S. cerevisiae) [Source:HGNC Symbol;Acc:21752]
KHK	3.50755e-05	2.27517	13.9398	6.12691	KHK	ketohexokinase (fructokinase) [Source:HGNC Symbol;Acc:6315]
FST	4.0863e-05	3.161	19.1435	6.05615	FST	follistatin [Source:HGNC Symbol;Acc:3971]
RNF181	1.96686e-06	21.5502	129.748	6.02073	RNF181	ring finger protein 181 [Source:HGNC Symbol;Acc:28037]
CTSL2	5.29014e-08	4.691	28.1852	6.00835
RNF166	2.99567e-05	4.27433	25.5952	5.98811	RNF166	ring finger protein 166 [Source:HGNC Symbol;Acc:28856]
LOC100134868	0.0149696	1.5235	9.07767	5.95843
TCF7	0.000356807	1.43183	8.50225	5.93802	TCF7	transcription factor 7 (T-cell specific, HMG-box) [Source:HGNC Symbol;Acc:11639]
OVCA2	1.24979e-05	7.426	44.0035	5.9256	OVCA2	ovarian tumor suppressor candidate 2 [Source:HGNC Symbol;Acc:24203]
ZNF580	0.00544602	1.99433	11.8102	5.92186	ZNF580	zinc finger protein 580 [Source:HGNC Symbol;Acc:29473]
MRPL36	4.75543e-06	23.9473	141.234	5.89773	MRPL36	mitochondrial ribosomal protein L36 [Source:HGNC Symbol;Acc:14490]
METTL22	8.93801e-05	3.62017	21.291	5.88122	METTL22	methyltransferase like 22 [Source:HGNC Symbol;Acc:28368]
EML2	0.000239944	3.78683	22.2022	5.86301	EML2	echinoderm microtubule associated protein like 2 [Source:HGNC Symbol;Acc:18035]
CRNDE	0.000803369	3.8235	22.3552	5.84678
OST4	3.11179e-06	46.881	273.217	5.82788	OST4	oligosaccharyltransferase 4 homolog (S. cerevisiae) [Source:HGNC Symbol;Acc:32483]
CCRL2	4.03815e-06	5.97183	34.7818	5.82431	CCRL2	chemokine (C-C motif) receptor-like 2 [Source:HGNC Symbol;Acc:1612]
MYO18B	9.14696e-07	1.1585	6.72267	5.80291	MYO18B	myosin XVIIIB [Source:HGNC Symbol;Acc:18150]
C19orf60	0.0355574	2.38433	13.8102	5.79205
TMSB4Y	1.44101e-05	4.98225	28.831	5.78674	TMSB4Y	thymosin beta 4, Y-linked [Source:HGNC Symbol;Acc:11882]
HDDC3	0.00154817	3.7635	21.6593	5.7551	HDDC3	HD domain containing 3 [Source:HGNC Symbol;Acc:30522]
RPL36	1.49729e-06	115.179	657.677	5.71002	RPL36	ribosomal protein L36 [Source:HGNC Symbol;Acc:13631]
NAP1L5	3.00196e-05	3.9085	22.0485	5.64117	NAP1L5	nucleosome assembly protein 1-like 5 [Source:HGNC Symbol;Acc:19968]
PEX7	0.000388275	3.29267	18.5627	5.63758	PEX7	peroxisomal biogenesis factor 7 [Source:HGNC Symbol;Acc:8860]
APLP1	0.00070393	1.746	9.831	5.63058	APLP1	amyloid beta (A4) precursor-like protein 1 [Source:HGNC Symbol;Acc:597]
ZNF80	0.00430656	1.09267	6.1335	5.61333	ZNF80	zinc finger protein 80 [Source:HGNC Symbol;Acc:13155]
MIR4426	0.00477407	757.976	4230.77	5.58167
USE1	0.000662785	5.49517	30.6527	5.57811	USE1	unconventional SNARE in the ER 1 homolog (S. cerevisiae) [Source:HGNC Symbol;Acc:30882]
EPHX1	0.000516443	2.76017	15.3681	5.56781	EPHX1	epoxide hydrolase 1, microsomal (xenobiotic) [Source:HGNC Symbol;Acc:3401]
SEC14L1P1	0.000272875	1.976	10.9968	5.5652
RNASET2	9.27957e-05	5.35183	29.4768	5.5078	RNASET2	ribonuclease T2 [Source:HGNC Symbol;Acc:21686]
GP6	0.00873102	1.31267	7.22183	5.50165	GP6	glycoprotein VI (platelet) [Source:HGNC Symbol;Acc:14388]
LOC100506060	0.00132053	2.27517	12.3843	5.44326
RFPL1	0.000114517	3.86683	21.0148	5.43461	RFPL1	ret finger protein-like 1 [Source:HGNC Symbol;Acc:9977]
C7orf43	0.0001228	2.3985	12.961	5.40379
NXF3	5.27943e-06	6.86767	36.7964	5.35792	NXF3	nuclear RNA export factor 3 [Source:HGNC Symbol;Acc:8073]
PCDHGB5	0.00070393	1.1935	6.39017	5.35414
PNPLA2	2.11385e-05	4.0035	21.3356	5.32923	PNPLA2	patatin-like phospholipase domain containing 2 [Source:HGNC Symbol;Acc:30802]
ABHD11	0.00188935	2.826	15.0477	5.32472	ABHD11	abhydrolase domain containing 11 [Source:HGNC Symbol;Acc:16407]
KCNJ11	0.00345038	1.1585	6.11767	5.28068	KCNJ11	potassium inwardly-rectifying channel, subfamily J, member 11 [Source:HGNC Symbol;Acc:6257]
PAM16	0.000189112	15.0106	78.3335	5.21855	PAM16	presequence translocase-associated motor 16 homolog (S. cerevisiae) [Source:HGNC Symbol;Acc:29679]
CENPV	2.93697e-05	8.91933	46.5289	5.21664	CENPV	centromere protein V [Source:HGNC Symbol;Acc:29920]
GATA2	1.42952e-06	19.1077	99.5068	5.20769	GATA2	GATA binding protein 2 [Source:HGNC Symbol;Acc:4171]
SIGIRR	0.00426376	2.26725	11.7918	5.20094	SIGIRR	single immunoglobulin and toll-interleukin 1 receptor (TIR) domain [Source:HGNC Symbol;Acc:30575]
MRPS30	3.77385e-06	12.6668	65.6402	5.18205	MRPS30	mitochondrial ribosomal protein S30 [Source:HGNC Symbol;Acc:8769]
CBR1	0.000625135	4.481	23.1252	5.16072	CBR1	carbonyl reductase 1 [Source:HGNC Symbol;Acc:1548]
PSEN2	0.000274836	2.59683	13.3668	5.14736	PSEN2	presenilin 2 (Alzheimer disease 4) [Source:HGNC Symbol;Acc:9509]
CENPM	0.0458604	3.28142	16.8893	5.14696	CENPM	centromere protein M [Source:HGNC Symbol;Acc:18352]
ARHGAP6	1.21208e-05	2.63892	13.5677	5.14138	ARHGAP6	Rho GTPase activating protein 6 [Source:HGNC Symbol;Acc:676]
C9orf16	0.00236729	6.59892	33.8002	5.12208
LRRC4B	3.14145e-06	5.80517	29.5952	5.09807	LRRC4B	leucine rich repeat containing 4B [Source:HGNC Symbol;Acc:25042]
PDGFC	0.00536576	1.21517	6.18933	5.0934	PDGFC	platelet derived growth factor C [Source:HGNC Symbol;Acc:8801]
MB21D1	0.00282062	2.3285	11.8102	5.07201	MB21D1	Mab-21 domain containing 1 [Source:HGNC Symbol;Acc:21367]
C9orf89	0.00344131	4.77683	24.2177	5.06982
COX5A	2.82696e-05	23.5568	119.123	5.05682	COX5A	cytochrome c oxidase subunit Va [Source:HGNC Symbol;Acc:2267]
EAF2	0.0286148	2.74767	13.7831	5.01629	EAF2	ELL associated factor 2 [Source:HGNC Symbol;Acc:23115]
FAM110B	0.000750011	1.1935	5.98683	5.0162	FAM110B	family with sequence similarity 110, member B [Source:HGNC Symbol;Acc:28587]
RPL27	3.04637e-05	82.1068	409.648	4.98921	RPL27	ribosomal protein L27 [Source:HGNC Symbol;Acc:10328]
TMOD1	0.00536576	1.12933	5.631	4.98613	TMOD1	tropomodulin 1 [Source:HGNC Symbol;Acc:11871]
PTGDR2	0.000701444	1.91975	9.57142	4.98576	PTGDR2	prostaglandin D2 receptor 2 [Source:HGNC Symbol;Acc:4502]
ZFAS1	6.55592e-05	82.0635	408.889	4.9826
COX7C	0.000197015	30.0543	149.34	4.96901	COX7C	cytochrome c oxidase subunit VIIc [Source:HGNC Symbol;Acc:2292]
PTGS1	6.65006e-07	10.3252	51.0856	4.94768	PTGS1	prostaglandin-endoperoxide synthase 1 (prostaglandin G/H synthase and cyclooxygenase) [Source:HGNC Symbol;Acc:9604]
COQ10A	0.00070393	2.91767	14.4185	4.94179	COQ10A	coenzyme Q10 homolog A (S. cerevisiae) [Source:HGNC Symbol;Acc:26515]
SIDT2	0.000904936	1.30017	6.41183	4.93155	SIDT2	SID1 transmembrane family, member 2 [Source:HGNC Symbol;Acc:24272]
DOCK2	2.11385e-05	1.77017	8.72392	4.9283	DOCK2	dedicator of cytokinesis 2 [Source:HGNC Symbol;Acc:2988]
AKR1C1	8.57825e-05	6.83183	33.2277	4.86365	AKR1C1	aldo-keto reductase family 1, member C1 [Source:HGNC Symbol;Acc:384]
AXL	6.4445e-05	1.88767	9.17517	4.86059	AXL	AXL receptor tyrosine kinase [Source:HGNC Symbol;Acc:905]
CKS2	0.00204971	9.50683	45.7093	4.80805	CKS2	CDC28 protein kinase regulatory subunit 2 [Source:HGNC Symbol;Acc:2000]
CIB1	0.00285125	5.21475	25.0048	4.795	CIB1	calcium and integrin binding 1 (calmyrin) [Source:HGNC Symbol;Acc:16920]
TMEM63A	2.64656e-05	2.476	11.866	4.79241	TMEM63A	transmembrane protein 63A [Source:HGNC Symbol;Acc:29118]
SLIRP	5.84855e-05	215.698	1030.73	4.77858	SLIRP	SRA stem-loop interacting RNA binding protein [Source:HGNC Symbol;Acc:20495]
RPL35	0.000232696	423.595	2021.34	4.77186	RPL35	ribosomal protein L35 [Source:HGNC Symbol;Acc:10344]
ZNF853	0.00282062	1.2885	6.14058	4.76568	ZNF853	zinc finger protein 853 [Source:HGNC Symbol;Acc:21767]
ORAI1	4.42763e-05	9.16808	43.611	4.75683	ORAI1	ORAI calcium release-activated calcium modulator 1 [Source:HGNC Symbol;Acc:25896]
KCNH2	0.00344131	1.91642	9.07767	4.73679	KCNH2	potassium voltage-gated channel, subfamily H (eag-related), member 2 [Source:HGNC Symbol;Acc:6251]
BCKDHA	0.000444926	4.29725	20.306	4.72535	BCKDHA	branched chain keto acid dehydrogenase E1, alpha polypeptide [Source:HGNC Symbol;Acc:986]
SETD6	0.000658508	2.206	10.4152	4.72129	SETD6	SET domain containing 6 [Source:HGNC Symbol;Acc:26116]
PLEKHA4	0.000109001	3.431	16.1477	4.7064	PLEKHA4	pleckstrin homology domain containing, family A (phosphoinositide binding specific) member 4 [Source:HGNC Symbol;Acc:14339]
ARHGEF6	3.13659e-06	11.246	52.8568	4.70006	ARHGEF6	Rac/Cdc42 guanine nucleotide exchange factor (GEF) 6 [Source:HGNC Symbol;Acc:685]
APOE	2.74129e-05	57.6393	270.529	4.69348	APOE	apolipoprotein E [Source:HGNC Symbol;Acc:613]
DNPH1	0.00283743	6.68267	31.2318	4.67356	DNPH1	2'-deoxynucleoside 5'-phosphate N-hydrolase 1 [Source:HGNC Symbol;Acc:21218]
FGF10	0.000859374	13.3285	62.2677	4.67177	FGF10	fibroblast growth factor 10 [Source:HGNC Symbol;Acc:3666]
LOC100288778	0.00025495	7.376	34.4535	4.67103
ZDHHC24	0.0259154	2.50975	11.7214	4.67035	ZDHHC24	zinc finger, DHHC-type containing 24 [Source:HGNC Symbol;Acc:27387]
TOMM6	2.97303e-05	53.1239	247.777	4.66413	TOMM6	translocase of outer mitochondrial membrane 6 homolog (yeast) [Source:HGNC Symbol;Acc:34528]
EXOSC4	0.00407225	5.721	26.6389	4.65634	EXOSC4	exosome component 4 [Source:HGNC Symbol;Acc:18189]
PTCD2	0.00122007	2.81183	13.0802	4.65183	PTCD2	pentatricopeptide repeat domain 2 [Source:HGNC Symbol;Acc:25734]
PDCD5	5.92806e-05	50.0518	232.094	4.63708	PDCD5	programmed cell death 5 [Source:HGNC Symbol;Acc:8764]
DEXI	0.0153728	2.5035	11.5777	4.62459	DEXI	Dexi homolog (mouse) [Source:HGNC Symbol;Acc:13267]
SCAND1	0.0176351	4.36933	20.1689	4.61602	SCAND1	SCAN domain containing 1 [Source:HGNC Symbol;Acc:10566]
UCHL3	0.000176338	19.7431	91.1235	4.61546	UCHL3	ubiquitin carboxyl-terminal esterase L3 (ubiquitin thiolesterase) [Source:HGNC Symbol;Acc:12515]
TMEM180	0.0165104	1.2885	5.87683	4.56099	TMEM180	transmembrane protein 180 [Source:HGNC Symbol;Acc:26196]
EMP3	0.000158024	19.8677	90.4052	4.55037	EMP3	epithelial membrane protein 3 [Source:HGNC Symbol;Acc:3335]
GSE1	4.32692e-06	4.046	18.381	4.54301	GSE1	Gse1 coiled-coil protein [Source:HGNC Symbol;Acc:28979]
MDK	4.5015e-05	196.223	889.106	4.53111	MDK	midkine (neurite growth-promoting factor 2) [Source:HGNC Symbol;Acc:6972]
SNHG6	0.000566143	26.9918	122.295	4.53082
USMG5	0.00129924	88.6556	400.074	4.51268	USMG5	up-regulated during skeletal muscle growth 5 homolog (mouse) [Source:HGNC Symbol;Acc:30889]
HSPBP1	4.65948e-05	9.90517	44.6372	4.50646	HSPBP1	HSPA (heat shock 70kDa) binding protein, cytoplasmic cochaperone 1 [Source:HGNC Symbol;Acc:24989]
BMI1	0.000456747	2.71767	12.2302	4.50025	BMI1	COMMD3-BMI1 readthrough [Source:HGNC Symbol;Acc:48326]
SELENBP1	0.00136613	3.1485	14.1448	4.49254	SELENBP1	selenium binding protein 1 [Source:HGNC Symbol;Acc:10719]
RPL31	0.000385996	253.23	1134.29	4.47927	RPL31	ribosomal protein L31 [Source:HGNC Symbol;Acc:10334]
NXPH2	0.000271854	3.55183	15.8585	4.46488	NXPH2	neurexophilin 2 [Source:HGNC Symbol;Acc:8076]
IL10RB	0.00176633	3.306	14.7493	4.46138	IL10RB	interleukin 10 receptor, beta [Source:HGNC Symbol;Acc:5965]
WNT11	3.90448e-05	10.3543	46.086	4.45089	WNT11	wingless-type MMTV integration site family, member 11 [Source:HGNC Symbol;Acc:12776]
GFI1	2.04121e-05	14.491	64.2977	4.43708	GFI1	growth factor independent 1 transcription repressor [Source:HGNC Symbol;Acc:4237]
PTS	0.000534181	10.5935	46.9943	4.43615	PTS	6-pyruvoyltetrahydropterin synthase [Source:HGNC Symbol;Acc:9689]
ZNF571	0.0190551	1.69058	7.4885	4.42954	ZNF571	zinc finger protein 571 [Source:HGNC Symbol;Acc:25000]
ATF5	0.000387521	4.6635	20.6381	4.42545	ATF5	activating transcription factor 5 [Source:HGNC Symbol;Acc:790]
MYL9	0.000100484	19.9189	87.4789	4.39175	MYL9	myosin, light chain 9, regulatory [Source:HGNC Symbol;Acc:15754]
SMIM4	0.000381575	47.6177	209.062	4.39043	SMIM4	small integral membrane protein 4 [Source:HGNC Symbol;Acc:37257]
RPL37A	0.00039291	342.933	1504.48	4.38709	RPL37A	ribosomal protein L37a [Source:HGNC Symbol;Acc:10348]
COX14	0.00336016	7.91017	34.6335	4.37835	COX14	cytochrome c oxidase assembly homolog 14 (S. cerevisiae) [Source:HGNC Symbol;Acc:28216]
TGFB1	8.32838e-05	65.0118	284.568	4.37717	TGFB1	transforming growth factor, beta 1 [Source:HGNC Symbol;Acc:11766]
RAD9A	5.85314e-05	8.42683	36.7227	4.35783	RAD9A	RAD9 homolog A (S. pombe) [Source:HGNC Symbol;Acc:9827]
PGBD4	0.0405785	1.49683	6.516	4.35319	PGBD4	piggyBac transposable element derived 4 [Source:HGNC Symbol;Acc:19401]
SNHG8	0.000147568	32.8939	142.737	4.33931
COX6B1	0.000217494	50.6352	219.382	4.3326	COX6B1	cytochrome c oxidase subunit VIb polypeptide 1 (ubiquitous) [Source:HGNC Symbol;Acc:2280]
ATP5I	0.00041753	61.236	265.068	4.32864	ATP5I	ATP synthase, H+ transporting, mitochondrial Fo complex, subunit E [Source:HGNC Symbol;Acc:846]
C17orf89	0.000399144	32.8764	141.986	4.31878
ODC1	0.000112508	65.686	283.215	4.31165	ODC1	ornithine decarboxylase 1 [Source:HGNC Symbol;Acc:8109]
OBSL1	3.14429e-06	4.6635	20.0485	4.29902	OBSL1	obscurin-like 1 [Source:HGNC Symbol;Acc:29092]
ISYNA1	0.000181529	12.226	52.5035	4.29441	ISYNA1	inositol-3-phosphate synthase 1 [Source:HGNC Symbol;Acc:29821]
SNRPG	0.000237867	78.2906	335.793	4.28907	SNRPG	small nuclear ribonucleoprotein polypeptide G [Source:HGNC Symbol;Acc:11163]
TEAD3	0.0190551	1.34767	5.77683	4.28654	TEAD3	TEA domain family member 3 [Source:HGNC Symbol;Acc:11716]
NOSTRIN	7.27655e-05	35.8047	152.344	4.25486	NOSTRIN	nitric oxide synthase trafficking [Source:HGNC Symbol;Acc:20203]
RUNX1	3.3994e-05	14.4768	61.5527	4.2518	RUNX1	runt-related transcription factor 1 [Source:HGNC Symbol;Acc:10471]
POMP	0.000610657	320.159	1358.8	4.24413	POMP	proteasome maturation protein [Source:HGNC Symbol;Acc:20330]
PPCDC	0.000606715	4.19517	17.7835	4.23904	PPCDC	phosphopantothenoylcysteine decarboxylase [Source:HGNC Symbol;Acc:28107]
MAPKAPK3	0.00015275	5.61642	23.7993	4.23746	MAPKAPK3	mitogen-activated protein kinase-activated protein kinase 3 [Source:HGNC Symbol;Acc:6888]
SNHG15	0.00041082	23.051	97.5727	4.2329
TIGD2	0.0015625	3.55183	15.0164	4.22779	TIGD2	tigger transposable element derived 2 [Source:HGNC Symbol;Acc:18333]
C11orf83	0.000978344	4.49267	18.9768	4.22396
DNAJC30	0.00582717	2.19433	9.22433	4.20371	DNAJC30	DnaJ (Hsp40) homolog, subfamily C, member 30 [Source:HGNC Symbol;Acc:16410]
RPL28	0.00226754	176.409	741.534	4.20348	RPL28	ribosomal protein L28 [Source:HGNC Symbol;Acc:10330]
CYP1A1	0.0176351	1.67058	7.021	4.20272	CYP1A1	cytochrome P450, family 1, subfamily A, polypeptide 1 [Source:HGNC Symbol;Acc:2595]
ZNF219	0.00131973	2.50975	10.5352	4.1977	ZNF219	zinc finger protein 219 [Source:HGNC Symbol;Acc:13011]
RPL37	0.000314506	98.771	410.833	4.15945	RPL37	ribosomal protein L37 [Source:HGNC Symbol;Acc:10347]
AMIGO2	0.00477407	1.96517	8.14683	4.14562	AMIGO2	adhesion molecule with Ig-like domain 2 [Source:HGNC Symbol;Acc:24073]
TOMM7	0.000378526	40.9777	169.792	4.14352	TOMM7	translocase of outer mitochondrial membrane 7 homolog (yeast) [Source:HGNC Symbol;Acc:21648]
NUP37	0.000425768	13.0102	53.7568	4.13191	NUP37	nucleoporin 37kDa [Source:HGNC Symbol;Acc:29929]
UQCRFS1	0.000234794	22.4348	92.4277	4.11984	UQCRFS1	ubiquinol-cytochrome c reductase, Rieske iron-sulfur polypeptide 1 [Source:HGNC Symbol;Acc:12587]
TFPI2	0.000428401	140.69	579.022	4.11558	TFPI2	tissue factor pathway inhibitor 2 [Source:HGNC Symbol;Acc:11761]
SLC17A9	0.000143732	6.53683	26.9018	4.11542	SLC17A9	solute carrier family 17 (vesicular nucleotide transporter), member 9 [Source:HGNC Symbol;Acc:16192]
ZNF876P	0.00178998	2.81183	11.5343	4.10207
C6orf48	0.000212741	25.1202	102.9	4.09632
CCDC157	0.00468181	2.126	8.7085	4.09619	CCDC157	coiled-coil domain containing 157 [Source:HGNC Symbol;Acc:33854]
SEC61G	0.00122305	545.943	2235.74	4.09518	SEC61G	Sec61 gamma subunit [Source:HGNC Symbol;Acc:18277]
UROD	0.000308349	73.1148	298.29	4.07975	UROD	uroporphyrinogen decarboxylase [Source:HGNC Symbol;Acc:12591]
PSMG2	0.000423511	15.5064	63.1581	4.07303	PSMG2	proteasome (prosome, macropain) assembly chaperone 2 [Source:HGNC Symbol;Acc:24929]
NR4A1	0.000514066	4.911	19.9423	4.06073	NR4A1	nuclear receptor subfamily 4, group A, member 1 [Source:HGNC Symbol;Acc:7980]
PDLIM1	0.000228635	46.5027	188.516	4.05388	PDLIM1	PDZ and LIM domain 1 [Source:HGNC Symbol;Acc:2067]
PRMT3	9.80106e-05	8.09517	32.6827	4.03731	PRMT3	protein arginine methyltransferase 3 [Source:HGNC Symbol;Acc:30163]
RPS27A	0.00282851	451.996	1822.48	4.03207	RPS27A	ubiquitin A-52 residue ribosomal protein fusion product 1 [Source:HGNC Symbol;Acc:12458]
ZNF600	0.0325628	1.6485	6.62183	4.01688	ZNF600	zinc finger protein 600 [Source:HGNC Symbol;Acc:30951]
SNUPN	0.000677153	4.77683	19.1327	4.0053	SNUPN	snurportin 1 [Source:HGNC Symbol;Acc:14245]
NSMCE1	0.0160715	5.17933	20.716	3.99974	NSMCE1	non-SMC element 1 homolog (S. cerevisiae) [Source:HGNC Symbol;Acc:29897]
INSM2	0.0447681	1.3385	5.3435	3.99216	INSM2	insulinoma-associated 2 [Source:HGNC Symbol;Acc:17539]
CCBP2	0.00653277	2.151	8.58225	3.98989
RPS18	0.00214395	518.458	2065.4	3.98375	RPS18	ribosomal protein S18 [Source:HGNC Symbol;Acc:10401]
PDF	0.00655064	6.6335	26.0693	3.92995	PDF	peptide deformylase (mitochondrial) [Source:HGNC Symbol;Acc:30012]
RPL36A	0.00394964	810.013	3182.17	3.92854	RPL36A	ribosomal protein L36a [Source:HGNC Symbol;Acc:10359]
NDUFA4	0.000255671	25.731	100.904	3.92148	NDUFA4	NADH dehydrogenase (ubiquinone) 1 alpha subcomplex, 4, 9kDa [Source:HGNC Symbol;Acc:7687]
PANX1	0.0005146	5.30767	20.761	3.91151	PANX1	pannexin 1 [Source:HGNC Symbol;Acc:8599]
RPS15A	0.00164011	301.271	1177.6	3.90878	RPS15A	ribosomal protein S15a [Source:HGNC Symbol;Acc:10389]
ANKRD42	0.00954175	2.3485	9.16183	3.90114	ANKRD42	ankyrin repeat domain 42 [Source:HGNC Symbol;Acc:26752]
MRPS21	0.00326947	43.3827	169.082	3.89745	MRPS21	mitochondrial ribosomal protein S21 [Source:HGNC Symbol;Acc:14046]
STK11IP	0.00539434	1.92767	7.51183	3.89685	STK11IP	serine/threonine kinase 11 interacting protein [Source:HGNC Symbol;Acc:19184]
ATPAF2	0.0050393	4.866	18.9531	3.895	ATPAF2	ATP synthase mitochondrial F1 complex assembly factor 2 [Source:HGNC Symbol;Acc:18802]
F2RL3	0.00282866	2.84017	11.0556	3.89258	F2RL3	coagulation factor II (thrombin) receptor-like 3 [Source:HGNC Symbol;Acc:3540]
C1RL	0.00282866	2.3285	9.04058	3.88258	C1RL	complement component 1, r subcomponent-like [Source:HGNC Symbol;Acc:21265]
RPP21	0.00718187	17.7227	68.7952	3.88176	RPP21	ribonuclease P/MRP 21kDa subunit [Source:HGNC Symbol;Acc:21300]
FOSL1	0.000372382	14.2106	55.1402	3.88022	FOSL1	FOS-like antigen 1 [Source:HGNC Symbol;Acc:13718]
GNB3	0.0143527	2.85183	11.0222	3.86497	GNB3	guanine nucleotide binding protein (G protein), beta polypeptide 3 [Source:HGNC Symbol;Acc:4400]
RDH13	0.00582717	2.84017	10.9706	3.86265	RDH13	retinol dehydrogenase 13 (all-trans/9-cis) [Source:HGNC Symbol;Acc:19978]
DGKQ	0.00674523	1.39517	5.3835	3.85868	DGKQ	diacylglycerol kinase, theta 110kDa [Source:HGNC Symbol;Acc:2856]
MOAP1	0.000253309	14.5077	55.791	3.84562	MOAP1	modulator of apoptosis 1 [Source:HGNC Symbol;Acc:16658]
RPS21	0.000505209	1455.16	5583.6	3.8371	RPS21	ribosomal protein S21 [Source:HGNC Symbol;Acc:10409]
NFKBIE	0.00103917	4.691	17.9835	3.83362	NFKBIE	nuclear factor of kappa light polypeptide gene enhancer in B-cells inhibitor, epsilon [Source:HGNC Symbol;Acc:7799]
DENND1A	0.0396031	3.95183	15.0893	3.81831	DENND1A	DENN/MADD domain containing 1A [Source:HGNC Symbol;Acc:29324]
TOMM5	0.000596792	38.7085	147.491	3.8103	TOMM5	translocase of outer mitochondrial membrane 5 homolog (yeast) [Source:HGNC Symbol;Acc:31369]
CCDC3	0.0222927	1.88767	7.16808	3.79732	CCDC3	coiled-coil domain containing 3 [Source:HGNC Symbol;Acc:23813]
RPL30	0.00162747	101.649	385.62	3.79363	RPL30	ribosomal protein L30 [Source:HGNC Symbol;Acc:10333]
HMGA1	0.00133031	141.76	536.705	3.78601	HMGA1	high mobility group AT-hook 1 [Source:HGNC Symbol;Acc:5010]
RPL39	0.00118108	151.531	573.214	3.78281	RPL39	ribosomal protein L39 [Source:HGNC Symbol;Acc:10350]
PMS2P1	0.0167025	4.2085	15.8885	3.77534
CORO6	0.020595	2.30683	8.7085	3.77509	CORO6	coronin 6 [Source:HGNC Symbol;Acc:21356]
COMMD9	0.000515294	5.49517	20.6943	3.76592	COMMD9	COMM domain containing 9 [Source:HGNC Symbol;Acc:25014]
LY6E	0.00103295	18.6268	70.1335	3.76519	LY6E	lymphocyte antigen 6 complex, locus E [Source:HGNC Symbol;Acc:6727]
CDH11	0.0011014	64.701	243.351	3.76116	CDH11	cadherin 11, type 2, OB-cadherin (osteoblast) [Source:HGNC Symbol;Acc:1750]
UQCRQ	0.000759644	14.7235	55.181	3.74782	UQCRQ	ubiquinol-cytochrome c reductase, complex III subunit VII, 9.5kDa [Source:HGNC Symbol;Acc:29594]
DOK3	0.000686679	6.3685	23.856	3.74594	DOK3	docking protein 3 [Source:HGNC Symbol;Acc:24583]
NDUFAF2	0.00312901	23.771	88.8035	3.73579	NDUFAF2	NADH dehydrogenase (ubiquinone) complex I, assembly factor 2 [Source:HGNC Symbol;Acc:28086]
POLR1C	0.00202873	10.3072	38.4177	3.72725	POLR1C	polymerase (RNA) I polypeptide C, 30kDa [Source:HGNC Symbol;Acc:20194]
LAMA5	0.000125144	2.10017	7.80433	3.71605	LAMA5	laminin, alpha 5 [Source:HGNC Symbol;Acc:6485]
RAB3IL1	0.000978344	4.1785	15.5127	3.7125	RAB3IL1	RAB3A interacting protein (rabin3)-like 1 [Source:HGNC Symbol;Acc:9780]
HDDC2	0.00182253	8.09517	30.0335	3.71005	HDDC2	HD domain containing 2 [Source:HGNC Symbol;Acc:21078]
C9orf142	0.0230678	7.7335	28.666	3.70673
GRAP2	0.000735169	20.3318	75.3168	3.70438	GRAP2	GRB2-related adaptor protein 2 [Source:HGNC Symbol;Acc:4563]
CDCP1	0.00116183	1.8285	6.771	3.70304	CDCP1	CUB domain containing protein 1 [Source:HGNC Symbol;Acc:24357]
ZNF677	0.00171649	3.1485	11.656	3.70208	ZNF677	zinc finger protein 677 [Source:HGNC Symbol;Acc:28730]
NDUFB2	0.00221956	70.7756	261.403	3.69341	NDUFB2	NADH dehydrogenase (ubiquinone) 1 beta subcomplex, 2, 8kDa [Source:HGNC Symbol;Acc:7697]
NOC4L	0.00620259	5.32392	19.5802	3.67777	NOC4L	nucleolar complex associated 4 homolog (S. cerevisiae) [Source:HGNC Symbol;Acc:28461]
MRPS18C	0.00225151	13.3072	48.9385	3.67758	MRPS18C	mitochondrial ribosomal protein S18C [Source:HGNC Symbol;Acc:16633]
VRTN	0.0160715	1.79433	6.58683	3.67091	VRTN	vertebrae development associated [Source:HGNC Symbol;Acc:20223]
RPL35A	0.00743474	414.371	1518.13	3.66369	RPL35A	ribosomal protein L35a [Source:HGNC Symbol;Acc:10345]
C9orf37	0.046977	3.386	12.3843	3.65751
ABCB6	0.000364538	10.5785	38.6302	3.65176	ABCB6	ATP-binding cassette, sub-family B (MDR/TAP), member 6 [Source:HGNC Symbol;Acc:47]
TIMP1	0.00189382	70.0268	255.694	3.65138	TIMP1	TIMP metallopeptidase inhibitor 1 [Source:HGNC Symbol;Acc:11820]
RASGRP4	0.0252539	2.87933	10.4977	3.64587	RASGRP4	RAS guanyl releasing protein 4 [Source:HGNC Symbol;Acc:18958]
TMEM179B	0.0078446	8.56933	31.1427	3.6342	TMEM179B	transmembrane protein 179B [Source:HGNC Symbol;Acc:33744]
TANGO6	0.00368055	1.91975	6.966	3.6286	TANGO6	transport and golgi organization 6 homolog (Drosophila) [Source:HGNC Symbol;Acc:25749]
GMIP	0.00193177	3.131	11.3581	3.62762	GMIP	GEM interacting protein [Source:HGNC Symbol;Acc:24852]
LTBP4	0.0061544	1.5735	5.70683	3.62684	LTBP4	latent transforming growth factor beta binding protein 4 [Source:HGNC Symbol;Acc:6717]
CACTIN	0.00120713	6.78225	24.5577	3.62087	CACTIN	cactin, spliceosome C complex subunit [Source:HGNC Symbol;Acc:29938]
IL18BP	0.0190551	2.72683	9.84933	3.612	IL18BP	interleukin 18 binding protein [Source:HGNC Symbol;Acc:5987]
PSTPIP2	0.0013453	41.3102	148.979	3.60636	PSTPIP2	proline-serine-threonine phosphatase interacting protein 2 [Source:HGNC Symbol;Acc:9581]
ULK3	0.00122089	6.03183	21.7343	3.60327	ULK3	unc-51 like kinase 3 [Source:HGNC Symbol;Acc:19703]
VAMP5	0.00288289	36.2031	130.439	3.60297	VAMP5	vesicle-associated membrane protein 5 [Source:HGNC Symbol;Acc:12646]
RPS16	0.00749571	380.438	1370.41	3.60218	RPS16	ribosomal protein S16 [Source:HGNC Symbol;Acc:10396]
ACY1	0.0027744	6.65767	23.8435	3.58136	ACY1	aminoacylase 1 [Source:HGNC Symbol;Acc:177]
PRDX4	0.00229346	31.721	113.548	3.57957	PRDX4	peroxiredoxin 4 [Source:HGNC Symbol;Acc:17169]
C4A	0.000274495	2.861	10.2385	3.57864	C4A	complement component 4A (Rodgers blood group) [Source:HGNC Symbol;Acc:1323]
SETD9	0.046977	3.21433	11.5002	3.57778	SETD9	SET domain containing 9 [Source:HGNC Symbol;Acc:28508]
LIPT1	0.020595	4.0035	14.3168	3.57608	LIPT1	lipoyltransferase 1 [Source:HGNC Symbol;Acc:29569]
BBIP1	0.00316597	4.39475	15.6993	3.57229	BBIP1	BBSome interacting protein 1 [Source:HGNC Symbol;Acc:28093]
FBF1	0.00174581	3.08017	10.9968	3.57021	FBF1	Fas (TNFRSF6) binding factor 1 [Source:HGNC Symbol;Acc:24674]
DUS4L	0.00360202	4.3785	15.6172	3.5668	DUS4L	dihydrouridine synthase 4-like (S. cerevisiae) [Source:HGNC Symbol;Acc:21517]
EVI5L	0.0295181	1.5735	5.58892	3.5519	EVI5L	ecotropic viral integration site 5-like [Source:HGNC Symbol;Acc:30464]
TXNL4A	0.0018744	51.221	181.9	3.55128	TXNL4A	thioredoxin-like 4A [Source:HGNC Symbol;Acc:30551]
NRG1	0.000275676	6.56517	23.2939	3.54811	NRG1	neuregulin 1 [Source:HGNC Symbol;Acc:7997]
PTPN7	8.18291e-05	7.501	26.6127	3.54788	PTPN7	protein tyrosine phosphatase, non-receptor type 7 [Source:HGNC Symbol;Acc:9659]
AIM2	0.0452846	3.77267	13.3668	3.54307	AIM2	absent in melanoma 2 [Source:HGNC Symbol;Acc:357]
GSDMD	0.00224092	8.39892	29.6789	3.53366	GSDMD	gasdermin D [Source:HGNC Symbol;Acc:25697]
PICK1	0.00903964	3.73142	13.171	3.52976	PICK1	protein interacting with PRKCA 1 [Source:HGNC Symbol;Acc:9394]
DACH1	0.00115344	14.4572	51.0177	3.52886	DACH1	dachshund homolog 1 (Drosophila) [Source:HGNC Symbol;Acc:2663]
WASH1	0.00622041	5.70683	20.0848	3.51942
LOC100507032	0.0167025	1.976	6.94183	3.51307
LOC646762	0.00244846	2.06767	7.241	3.50202
TIMM8A	0.0111842	20.4027	71.3093	3.4951	TIMM8A	translocase of inner mitochondrial membrane 8 homolog A (yeast) [Source:HGNC Symbol;Acc:11817]
KIAA0101	0.00470475	156.968	548.379	3.49358	KIAA0101	KIAA0101 [Source:HGNC Symbol;Acc:28961]
FTH1	0.00570307	231.919	810.013	3.49265	FTH1	ferritin, heavy polypeptide 1 [Source:HGNC Symbol;Acc:3976]
METTL23	0.0121168	8.39892	29.3023	3.48881	METTL23	methyltransferase like 23 [Source:HGNC Symbol;Acc:26988]
PDLIM7	0.0182783	31.9227	111.282	3.48598	PDLIM7	PDZ and LIM domain 7 (enigma) [Source:HGNC Symbol;Acc:22958]
PTGR2	0.00272801	4.851	16.896	3.48299	PTGR2	prostaglandin reductase 2 [Source:HGNC Symbol;Acc:20149]
SRXN1	0.00331949	4.916	17.0502	3.4683	SRXN1	sulfiredoxin 1 [Source:HGNC Symbol;Acc:16132]
ATP5G1	0.0090772	26.0773	90.121	3.45592	ATP5G1	ATP synthase, H+ transporting, mitochondrial Fo complex, subunit C1 (subunit 9) [Source:HGNC Symbol;Acc:841]
FHL2	0.00493616	5.20683	17.9627	3.44983	FHL2	four and a half LIM domains 2 [Source:HGNC Symbol;Acc:3703]
MEIS3	0.0027744	4.851	16.731	3.44898	MEIS3	Meis homeobox 3 [Source:HGNC Symbol;Acc:29537]
RGPD1	0.0071142	2.10892	7.241	3.43352	RGPD1	RAN binding protein 2 [Source:HGNC Symbol;Acc:9848]
RPLP2	0.015817	563.586	1933.63	3.43094	RPLP2	ribosomal protein, large, P2 [Source:HGNC Symbol;Acc:10377]
PLIN2	0.00282009	53.5585	183.386	3.42403	PLIN2	perilipin 2 [Source:HGNC Symbol;Acc:248]
MAN2B2	0.0127384	1.87392	6.40225	3.41651	MAN2B2	mannosidase, alpha, class 2B, member 2 [Source:HGNC Symbol;Acc:29623]
RPS6KB2	0.00184744	19.311	65.9218	3.41369	RPS6KB2	ribosomal protein S6 kinase, 70kDa, polypeptide 2 [Source:HGNC Symbol;Acc:10437]
NDUFB6	0.00310009	41.0797	140.229	3.41359	NDUFB6	NADH dehydrogenase (ubiquinone) 1 beta subcomplex, 6, 17kDa [Source:HGNC Symbol;Acc:7701]
PRR5	0.00536792	11.1093	37.8777	3.40954	PRR5	proline rich 5 (renal) [Source:HGNC Symbol;Acc:31682]
CDH24	0.0121168	2.41475	8.21267	3.40104	CDH24	cadherin 24, type 2 [Source:HGNC Symbol;Acc:14265]
ZBTB42	0.0172367	2.126	7.22183	3.39691	ZBTB42	zinc finger and BTB domain containing 42 [Source:HGNC Symbol;Acc:32550]
MRPL27	0.00960526	23.8193	80.666	3.38658	MRPL27	mitochondrial ribosomal protein L27 [Source:HGNC Symbol;Acc:14483]
RPL38	0.00497257	204.684	693.092	3.38615	RPL38	ribosomal protein L38 [Source:HGNC Symbol;Acc:10349]
NDUFB9	0.00566389	101.617	344.063	3.38589	NDUFB9	NADH dehydrogenase (ubiquinone) 1 beta subcomplex, 9, 22kDa [Source:HGNC Symbol;Acc:7704]
STXBP2	0.0031562	8.93808	30.2277	3.3819	STXBP2	syntaxin binding protein 2 [Source:HGNC Symbol;Acc:11445]
RSPO4	0.0336715	2.96183	10.0093	3.37944	RSPO4	R-spondin 4 [Source:HGNC Symbol;Acc:16175]
HINT2	0.0191195	16.2252	54.8143	3.37835	HINT2	histidine triad nucleotide binding protein 2 [Source:HGNC Symbol;Acc:18344]
UNC13D	0.00270565	3.25808	10.986	3.37192	UNC13D	unc-13 homolog D (C. elegans) [Source:HGNC Symbol;Acc:23147]
NRM	0.0200097	11.5356	38.8893	3.37125	NRM	nurim (nuclear envelope membrane protein) [Source:HGNC Symbol;Acc:8003]
C2orf88	0.000989907	6.84392	23.0635	3.36993
RPL13AP5	0.0226051	995.256	3343.39	3.35933
SNRPE	0.00295024	20.1718	67.7568	3.35898	SNRPE	small nuclear ribonucleoprotein polypeptide E [Source:HGNC Symbol;Acc:11161]
LEPR	0.018418	4.811	16.1327	3.35329	LEPR	leptin receptor [Source:HGNC Symbol;Acc:6554]
SYTL4	0.000872131	7.996	26.8077	3.35263	SYTL4	synaptotagmin-like 4 [Source:HGNC Symbol;Acc:15588]
SEMA4B	0.0133223	2.286	7.64517	3.34434	SEMA4B	sema domain, immunoglobulin domain (Ig), transmembrane domain (TM) and short cytoplasmic domain, (semaphorin) 4B [Source:HGNC Symbol;Acc:10730]
MRPL53	0.038033	12.1885	40.7493	3.34326	MRPL53	mitochondrial ribosomal protein L53 [Source:HGNC Symbol;Acc:16684]
WDR85	0.0103045	5.58892	18.661	3.33893
TCEB2	0.00492729	45.8343	152.831	3.33442	TCEB2	transcription elongation factor B (SIII), polypeptide 2 (18kDa, elongin B) [Source:HGNC Symbol;Acc:11619]
NDUFA13	0.00819556	53.0772	176.979	3.33437	NDUFA13	NADH dehydrogenase (ubiquinone) 1 alpha subcomplex, 13 [Source:HGNC Symbol;Acc:17194]
RABEPK	0.00478258	9.90517	32.9947	3.33106	RABEPK	Rab9 effector protein with kelch motifs [Source:HGNC Symbol;Acc:16896]
ARRDC2	0.00356477	5.90558	19.6681	3.33042	ARRDC2	arrestin domain containing 2 [Source:HGNC Symbol;Acc:25225]
C18orf21	0.00850803	15.5064	51.6268	3.32939
VAMP8	0.00626891	33.8152	112.579	3.32923	VAMP8	vesicle-associated membrane protein 8 [Source:HGNC Symbol;Acc:12647]
ITM2C	0.00576066	68.7952	228.743	3.32498	ITM2C	integral membrane protein 2C [Source:HGNC Symbol;Acc:6175]
NDUFB10	0.00632211	53.2306	176.564	3.31697	NDUFB10	NADH dehydrogenase (ubiquinone) 1 beta subcomplex, 10, 22kDa [Source:HGNC Symbol;Acc:7696]
TMEM9	0.00357917	24.4614	81.1327	3.31676	TMEM9	transmembrane protein 9 [Source:HGNC Symbol;Acc:18823]
RPL23A	0.00847468	170.018	563.586	3.31485	RPL23A	ribosomal protein L23a [Source:HGNC Symbol;Acc:10317]
SP5	0.0483057	3.1985	10.5885	3.31046	SP5	Sp5 transcription factor [Source:HGNC Symbol;Acc:14529]
PPIF	0.0027522	21.7573	71.8602	3.30281	PPIF	peptidylprolyl isomerase F [Source:HGNC Symbol;Acc:9259]
SSR4	0.00941431	44.9518	148.326	3.29967	SSR4	signal sequence receptor, delta [Source:HGNC Symbol;Acc:11326]
PPIH	0.00657148	42.2914	139.17	3.29074	PPIH	peptidylprolyl isomerase H (cyclophilin H) [Source:HGNC Symbol;Acc:14651]
CACNA1H	0.00305482	1.66433	5.46558	3.28395	CACNA1H	calcium channel, voltage-dependent, T type, alpha 1H subunit [Source:HGNC Symbol;Acc:1395]
PER1	0.00175206	4.57058	15.0068	3.28335	PER1	period circadian clock 1 [Source:HGNC Symbol;Acc:8845]
ATP5E	0.0129828	68.441	224.505	3.28027	ATP5E	ATP synthase, H+ transporting, mitochondrial F1 complex, epsilon subunit [Source:HGNC Symbol;Acc:838]
CEP72	0.034191	2.96183	9.69767	3.27421	CEP72	centrosomal protein 72kDa [Source:HGNC Symbol;Acc:25547]
ACAD11	0.00542731	2.60517	8.51933	3.27017	ACAD11	acyl-CoA dehydrogenase family, member 11 [Source:HGNC Symbol;Acc:30211]
MKS1	0.00308566	8.66392	28.2952	3.26586	MKS1	Meckel syndrome, type 1 [Source:HGNC Symbol;Acc:7121]
ATP2A3	0.00219572	21.0427	68.7018	3.26488	ATP2A3	ATPase, Ca++ transporting, ubiquitous [Source:HGNC Symbol;Acc:813]
TSPYL2	0.00365363	33.4768	109.266	3.26393	TSPYL2	TSPY-like 2 [Source:HGNC Symbol;Acc:24358]
ATP6V0C	0.00657148	29.071	94.6818	3.25692	ATP6V0C	ATPase, H+ transporting, lysosomal 16kDa, V0 subunit c [Source:HGNC Symbol;Acc:855]
C1QBP	0.0112977	129.185	420.418	3.25439	C1QBP	complement component 1, q subcomponent binding protein [Source:HGNC Symbol;Acc:1243]
MYC	0.00356639	22.9868	74.7835	3.25332	MYC	v-myc avian myelocytomatosis viral oncogene homolog [Source:HGNC Symbol;Acc:7553]
C14orf2	0.0114991	66.3368	215.698	3.25155
ZNF586	0.0194111	5.35183	17.356	3.243	ZNF586	zinc finger protein 586 [Source:HGNC Symbol;Acc:25949]
ZNF763	0.0483057	2.46642	7.99683	3.24229	ZNF763	zinc finger protein 763 [Source:HGNC Symbol;Acc:27614]
RPF2	0.0100515	21.0568	68.2077	3.23922	RPF2	ribosome production factor 2 homolog (S. cerevisiae) [Source:HGNC Symbol;Acc:20870]
NPIP	0.00972016	91.1868	295.052	3.23568
MPL	0.0133223	2.43933	7.89017	3.23456	MPL	myeloproliferative leukemia virus oncogene [Source:HGNC Symbol;Acc:7217]
MRPL55	0.0401981	12.3168	39.8156	3.23262	MRPL55	mitochondrial ribosomal protein L55 [Source:HGNC Symbol;Acc:16686]
EEFSEC	0.0206974	4.01642	12.9835	3.23261	EEFSEC	eukaryotic elongation factor, selenocysteine-tRNA-specific [Source:HGNC Symbol;Acc:24614]
MPG	0.0083094	11.8797	38.3989	3.2323	MPG	N-methylpurine-DNA glycosylase [Source:HGNC Symbol;Acc:7211]
SLC6A8	0.00169111	6.13808	19.8298	3.23061	SLC6A8	solute carrier family 6 (neurotransmitter transporter), member 8 [Source:HGNC Symbol;Acc:11055]
AMPD3	0.00244858	3.08017	9.93892	3.22675	AMPD3	adenosine monophosphate deaminase 3 [Source:HGNC Symbol;Acc:470]
NDUFC1	0.0325317	120.059	387.236	3.22537	NDUFC1	NADH dehydrogenase (ubiquinone) 1, subcomplex unknown, 1, 6kDa [Source:HGNC Symbol;Acc:7705]
GLIPR2	0.0141462	5.68642	18.3218	3.22203	GLIPR2	GLI pathogenesis-related 2 [Source:HGNC Symbol;Acc:18007]
PHLDA3	0.0102831	10.5414	33.8522	3.21136	PHLDA3	pleckstrin homology-like domain, family A, member 3 [Source:HGNC Symbol;Acc:8934]
RPS17	0.00959373	96.181	308.412	3.20658	RPS17	ribosomal protein S17 [Source:HGNC Symbol;Acc:10397]
RPS17L	0.0135825	96.181	308.412	3.20658	RPS17L	ribosomal protein S17 [Source:HGNC Symbol;Acc:10397]
SDF2L1	0.013593	22.3468	71.5268	3.20076	SDF2L1	stromal cell-derived factor 2-like 1 [Source:HGNC Symbol;Acc:10676]
TTC7A	0.00249661	4.19517	13.3581	3.18416	TTC7A	tetratricopeptide repeat domain 7A [Source:HGNC Symbol;Acc:19750]
RPL26L1	0.0269188	18.7543	59.7156	3.1841	RPL26L1	ribosomal protein L26-like 1 [Source:HGNC Symbol;Acc:17050]
ARHGAP39	0.0203958	1.731	5.50933	3.18275	ARHGAP39	Rho GTPase activating protein 39 [Source:HGNC Symbol;Acc:29351]
CMSS1	0.00799114	35.9485	114.334	3.18048	CMSS1	cms1 ribosomal small subunit homolog (yeast) [Source:HGNC Symbol;Acc:28666]
JMJD4	0.00362366	7.52933	23.8335	3.16542	JMJD4	jumonji domain containing 4 [Source:HGNC Symbol;Acc:25724]
TMEM69	0.0082679	17.8643	56.4389	3.15931	TMEM69	transmembrane protein 69 [Source:HGNC Symbol;Acc:28035]
RPL32	0.0134164	91.0177	287.361	3.1572	RPL32	ribosomal protein L32 [Source:HGNC Symbol;Acc:10336]
ZNF789	0.0301546	10.6347	33.5752	3.15712	ZNF789	zinc finger protein 789 [Source:HGNC Symbol;Acc:27801]
TBC1D3F	0.0127384	7.05767	22.2777	3.15652	TBC1D3F	TBC1 domain family, member 3F [Source:HGNC Symbol;Acc:18257]
EPDR1	0.00708482	5.73225	18.0577	3.15019	EPDR1	ependymin related 1 [Source:HGNC Symbol;Acc:17572]
RPUSD1	0.0222324	4.52433	14.251	3.14986	RPUSD1	RNA pseudouridylate synthase domain containing 1 [Source:HGNC Symbol;Acc:14173]
BCAS2	0.00939485	49.4693	155.71	3.14761	BCAS2	breast carcinoma amplified sequence 2 [Source:HGNC Symbol;Acc:975]
MTHFS	0.049819	3.66225	11.5177	3.14497	MTHFS	5,10-methenyltetrahydrofolate synthetase (5-formyltetrahydrofolate cyclo-ligase) [Source:HGNC Symbol;Acc:7437]
ACADVL	0.0129159	63.9368	201.01	3.14389	ACADVL	acyl-CoA dehydrogenase, very long chain [Source:HGNC Symbol;Acc:92]
C19orf48	0.0069976	34.1243	107.164	3.14041
COMMD1	0.012813	49.2993	154.776	3.13952	COMMD1	copper metabolism (Murr1) domain containing 1 [Source:HGNC Symbol;Acc:23024]
ADAMTS10	0.00280759	10.4493	32.7577	3.1349	ADAMTS10	ADAM metallopeptidase with thrombospondin type 1 motif, 10 [Source:HGNC Symbol;Acc:13201]
FXYD5	0.00703415	56.2835	176.409	3.1343	FXYD5	FXYD domain containing ion transport regulator 5 [Source:HGNC Symbol;Acc:4029]
VPS25	0.0114919	24.8502	77.8289	3.13193	VPS25	vacuolar protein sorting 25 homolog (S. cerevisiae) [Source:HGNC Symbol;Acc:28122]
TEX30	0.0305964	8.15892	25.5385	3.13013	TEX30	testis expressed 30 [Source:HGNC Symbol;Acc:25188]
APITD1	0.0206814	17.8218	55.7118	3.12604	APITD1	apoptosis-inducing, TAF9-like domain 1 [Source:HGNC Symbol;Acc:23163]
SLC24A6	0.00962364	4.74767	14.7868	3.11455
PPA2	0.007206	15.2435	47.456	3.1132	PPA2	pyrophosphatase (inorganic) 2 [Source:HGNC Symbol;Acc:28883]
MCM2	0.00780587	34.1477	106.303	3.11303	MCM2	minichromosome maintenance complex component 2 [Source:HGNC Symbol;Acc:6944]
MRPL23	0.0161076	32.6164	101.509	3.11219	MRPL23	mitochondrial ribosomal protein L23 [Source:HGNC Symbol;Acc:10322]
PKMYT1	0.00275187	13.8018	42.9518	3.11204	PKMYT1	protein kinase, membrane associated tyrosine/threonine 1 [Source:HGNC Symbol;Acc:29650]
LOC100506776	0.00305789	7.60725	23.666	3.11098
TTLL12	0.00467103	6.4235	19.9702	3.10892	TTLL12	tubulin tyrosine ligase-like family, member 12 [Source:HGNC Symbol;Acc:28974]
MRPL51	0.0147053	95.7852	297.752	3.10854	MRPL51	mitochondrial ribosomal protein L51 [Source:HGNC Symbol;Acc:14044]
PDXDC2P	0.00322016	10.1868	31.6643	3.10836
IPO4	0.00488846	17.2993	53.7235	3.10552	IPO4	importin 4 [Source:HGNC Symbol;Acc:19426]
ZNF358	0.0191195	5.68642	17.6273	3.09989	ZNF358	zinc finger protein 358 [Source:HGNC Symbol;Acc:16838]
SS18L2	0.0282191	16.8189	52.0343	3.0938	SS18L2	synovial sarcoma translocation gene on chromosome 18-like 2 [Source:HGNC Symbol;Acc:15593]
FZD5	0.00268194	3.4685	10.7193	3.09048	FZD5	frizzled family receptor 5 [Source:HGNC Symbol;Acc:4043]
COX6C	0.01864	167.985	518.458	3.08633	COX6C	cytochrome c oxidase subunit VIc [Source:HGNC Symbol;Acc:2285]
FAH	0.0121738	9.13725	28.1852	3.08464	FAH	fumarylacetoacetate hydrolase (fumarylacetoacetase) [Source:HGNC Symbol;Acc:3579]
SNAP47	0.00575234	9.91683	30.5789	3.08354	SNAP47	synaptosomal-associated protein, 47kDa [Source:HGNC Symbol;Acc:30669]
PI4KAP1	0.00718187	5.00767	15.4114	3.07756
ZNRD1	0.0396031	12.751	39.2272	3.07641	ZNRD1	zinc ribbon domain containing 1 [Source:HGNC Symbol;Acc:13182]
POLR2F	0.00816602	30.6043	94.0068	3.07168	POLR2F	polymerase (RNA) II (DNA directed) polypeptide F [Source:HGNC Symbol;Acc:9193]
UQCRH	0.0199949	101.354	311.198	3.07042	UQCRH	ubiquinol-cytochrome c reductase hinge protein [Source:HGNC Symbol;Acc:12590]
RPS5	0.0377825	246.888	757.976	3.07013	RPS5	ribosomal protein S5 [Source:HGNC Symbol;Acc:10426]
RBCK1	0.00498593	6.08267	18.6477	3.06571	RBCK1	RanBP-type and C3HC4-type zinc finger containing 1 [Source:HGNC Symbol;Acc:15864]
CYBA	0.0321813	20.3798	62.4735	3.06547	CYBA	cytochrome b-245, alpha polypeptide [Source:HGNC Symbol;Acc:2577]
ATRIP	0.0112401	4.76433	14.601	3.06465	ATRIP	ATR interacting protein [Source:HGNC Symbol;Acc:33499]
ATP5J	0.0480203	45.2535	138.552	3.06168	ATP5J	ATP synthase, H+ transporting, mitochondrial Fo complex, subunit F6 [Source:HGNC Symbol;Acc:847]
DPH2	0.00569343	14.481	44.216	3.05338	DPH2	DPH2 homolog (S. cerevisiae) [Source:HGNC Symbol;Acc:3004]
GADD45GIP1	0.0181779	58.4652	178.437	3.05202	GADD45GIP1	growth arrest and DNA-damage-inducible, gamma interacting protein 1 [Source:HGNC Symbol;Acc:29996]
MRPL2	0.013259	14.9152	45.4677	3.04842	MRPL2	mitochondrial ribosomal protein L2 [Source:HGNC Symbol;Acc:14056]
MFGE8	0.0047502	25.9543	79.016	3.04442	MFGE8	milk fat globule-EGF factor 8 protein [Source:HGNC Symbol;Acc:7036]
NQO2	0.0269188	11.7868	35.8527	3.04176	NQO2	NAD(P)H dehydrogenase, quinone 2 [Source:HGNC Symbol;Acc:7856]
CCDC104	0.0150133	14.2977	43.3127	3.02935	CCDC104	coiled-coil domain containing 104 [Source:HGNC Symbol;Acc:30540]
PRKAB1	0.00763119	10.9085	33.0243	3.02739	PRKAB1	protein kinase, AMP-activated, beta 1 non-catalytic subunit [Source:HGNC Symbol;Acc:9378]
SRM	0.0132068	33.2202	100.481	3.0247	SRM	spermidine synthase [Source:HGNC Symbol;Acc:11296]
MRPL12	0.0182115	51.3693	155.278	3.02277	MRPL12	mitochondrial ribosomal protein L12 [Source:HGNC Symbol;Acc:10378]
MYBL2	0.0428831	117.729	355.773	3.02195	MYBL2	v-myb avian myeloblastosis viral oncogene homolog-like 2 [Source:HGNC Symbol;Acc:7548]
IKBKE	0.0224272	3.141	9.46933	3.01475	IKBKE	inhibitor of kappa light polypeptide gene enhancer in B-cells, kinase epsilon [Source:HGNC Symbol;Acc:14552]
NDUFS4	0.0218804	61.236	184.456	3.01222	NDUFS4	NADH dehydrogenase (ubiquinone) Fe-S protein 4, 18kDa (NADH-coenzyme Q reductase) [Source:HGNC Symbol;Acc:7711]
RNF25	0.0135488	19.9968	60.2193	3.01144	RNF25	ring finger protein 25 [Source:HGNC Symbol;Acc:14662]
MME	0.00293295	5.8485	17.5981	3.00899	MME	membrane metallo-endopeptidase [Source:HGNC Symbol;Acc:7154]
RD3	0.049819	2.10017	6.29433	2.99706	RD3	retinal degeneration 3 [Source:HGNC Symbol;Acc:19689]
FZD2	0.0194111	3.26933	9.79267	2.99531	FZD2	frizzled family receptor 2 [Source:HGNC Symbol;Acc:4040]
CDK7	0.0133385	28.5835	85.516	2.9918	CDK7	cyclin-dependent kinase 7 [Source:HGNC Symbol;Acc:1778]
SLC29A2	0.0206209	4.93017	14.706	2.98286	SLC29A2	solute carrier family 29 (equilibrative nucleoside transporter), member 2 [Source:HGNC Symbol;Acc:11004]
FUNDC1	0.023166	14.5452	43.3827	2.98262	FUNDC1	FUN14 domain containing 1 [Source:HGNC Symbol;Acc:28746]
C19orf10	0.0235312	59.7427	177.519	2.9714
RPL34	0.0284426	91.7318	272.427	2.96982	RPL34	ribosomal protein L34 [Source:HGNC Symbol;Acc:10340]
SEMA7A	0.0142457	6.43433	19.101	2.96861	SEMA7A	semaphorin 7A, GPI membrane anchor (John Milton Hagen blood group) [Source:HGNC Symbol;Acc:10741]
MSI2	0.0179653	11.4693	33.9643	2.96132	MSI2	musashi RNA-binding protein 2 [Source:HGNC Symbol;Acc:18585]
ATIC	0.0142219	25.6318	75.8202	2.95805	ATIC	5-aminoimidazole-4-carboxamide ribonucleotide formyltransferase/IMP cyclohydrolase [Source:HGNC Symbol;Acc:794]
ZNF672	0.00782246	9.46933	27.9618	2.95288	ZNF672	zinc finger protein 672 [Source:HGNC Symbol;Acc:26179]
E2F6	0.0100258	8.386	24.7443	2.95067	E2F6	E2F transcription factor 6 [Source:HGNC Symbol;Acc:3120]
YEATS4	0.0185402	14.2185	41.9402	2.94969	YEATS4	YEATS domain containing 4 [Source:HGNC Symbol;Acc:24859]
IRAK1	0.025957	39.9993	117.729	2.94328	IRAK1	interleukin-1 receptor-associated kinase 1 [Source:HGNC Symbol;Acc:6112]
SIRT3	0.0234043	5.04183	14.821	2.93961	SIRT3	sirtuin 3 [Source:HGNC Symbol;Acc:14931]
TRAIP	0.0255659	6.4235	18.8643	2.93677	TRAIP	TRAF interacting protein [Source:HGNC Symbol;Acc:30764]
LHX1	0.014411	4.991	14.6531	2.9359	LHX1	LIM homeobox 1 [Source:HGNC Symbol;Acc:6593]
PTTG1	0.0478381	24.9377	73.1148	2.9319	PTTG1	pituitary tumor-transforming 1 [Source:HGNC Symbol;Acc:9690]
TIMM9	0.0415748	12.1523	35.531	2.92382	TIMM9	translocase of inner mitochondrial membrane 9 homolog (yeast) [Source:HGNC Symbol;Acc:11819]
STX5	0.0245852	8.06642	23.5406	2.91834	STX5	syntaxin 5 [Source:HGNC Symbol;Acc:11440]
MYO19	0.00992205	13.1381	38.331	2.91755	MYO19	myosin XIX [Source:HGNC Symbol;Acc:26234]
POLR2H	0.0313928	34.4277	100.058	2.90632	POLR2H	polymerase (RNA) II (DNA directed) polypeptide H [Source:HGNC Symbol;Acc:9195]
TAF1C	0.0184202	19.9402	57.7377	2.89555	TAF1C	TATA box binding protein (TBP)-associated factor, RNA polymerase I, C, 110kDa [Source:HGNC Symbol;Acc:11534]
GCSH	0.0222148	25.8689	74.8777	2.8945	GCSH	glycine cleavage system protein H (aminomethyl carrier) [Source:HGNC Symbol;Acc:4208]
ECHS1	0.0224353	27.661	79.941	2.89003	ECHS1	enoyl CoA hydratase, short chain, 1, mitochondrial [Source:HGNC Symbol;Acc:3151]
LOXL3	0.0210867	4.54267	13.1206	2.8883	LOXL3	lysyl oxidase-like 3 [Source:HGNC Symbol;Acc:13869]
DMAP1	0.0267431	13.3181	38.3989	2.88322	DMAP1	DNA methyltransferase 1 associated protein 1 [Source:HGNC Symbol;Acc:18291]
ACE	0.0133603	9.62683	27.7502	2.88259	ACE	angiotensin I converting enzyme [Source:HGNC Symbol;Acc:2707]
GYG1	0.0178689	19.7918	57.0177	2.88087	GYG1	glycogenin 1 [Source:HGNC Symbol;Acc:4699]
SH3BGRL3	0.0353358	104.979	302.192	2.8786	SH3BGRL3	SH3 domain binding glutamic acid-rich protein like 3 [Source:HGNC Symbol;Acc:15568]
H2AFJ	0.0296695	6.4485	18.5543	2.87731	H2AFJ	H2A histone family, member J [Source:HGNC Symbol;Acc:14456]
ASRGL1	0.040398	4.6385	13.341	2.87615	ASRGL1	asparaginase like 1 [Source:HGNC Symbol;Acc:16448]
LOC90834	0.0487102	4.32683	12.441	2.87531
TRMT1	0.0194629	21.0277	60.3777	2.87134	TRMT1	tRNA methyltransferase 1 homolog (S. cerevisiae) [Source:HGNC Symbol;Acc:25980]
FAM212A	0.0383243	20.8968	59.8968	2.86631	FAM212A	family with sequence similarity 212, member A [Source:HGNC Symbol;Acc:32480]
NDUFAB1	0.0394841	55.6527	159.385	2.86393	NDUFAB1	NADH dehydrogenase (ubiquinone) 1, alpha/beta subcomplex, 1, 8kDa [Source:HGNC Symbol;Acc:7694]
NDUFB11	0.0307435	47.4002	135.677	2.86237	NDUFB11	NADH dehydrogenase (ubiquinone) 1 beta subcomplex, 11, 17.3kDa [Source:HGNC Symbol;Acc:20372]
PSMB4	0.0463382	118.98	339.644	2.85463	PSMB4	proteasome (prosome, macropain) subunit, beta type, 4 [Source:HGNC Symbol;Acc:9541]
MYO1D	0.0064606	6.961	19.8677	2.85414	MYO1D	myosin ID [Source:HGNC Symbol;Acc:7598]
SERF2	0.0282849	15.3785	43.8718	2.8528	SERF2	small EDRK-rich factor 2 [Source:HGNC Symbol;Acc:10757]
NDUFAF3	0.0263872	19.1506	54.6102	2.85162	NDUFAF3	NADH dehydrogenase (ubiquinone) complex I, assembly factor 3 [Source:HGNC Symbol;Acc:29918]
BIVM-ERCC5	0.0103804	4.6635	13.2735	2.84625
CCDC69	0.0315231	3.74017	10.6118	2.83726	CCDC69	coiled-coil domain containing 69 [Source:HGNC Symbol;Acc:24487]
HSCB	0.0463774	14.661	41.5477	2.83389	HSCB	HscB mitochondrial iron-sulfur cluster co-chaperone [Source:HGNC Symbol;Acc:28913]
HSPE1	0.036802	184.645	522.779	2.83126	HSPE1	heat shock 10kDa protein 1 [Source:HGNC Symbol;Acc:5269]
TUBE1	0.0196189	9.311	26.3427	2.8292	TUBE1	tubulin, epsilon 1 [Source:HGNC Symbol;Acc:20775]
MXI1	0.0293769	11.9918	33.8827	2.82548	MXI1	MAX interactor 1, dimerization protein [Source:HGNC Symbol;Acc:7534]
HEATR6	0.0179394	4.54267	12.8285	2.824	HEATR6	HEAT repeat containing 6 [Source:HGNC Symbol;Acc:24076]
MRPL46	0.0419687	51.1164	144.339	2.82372	MRPL46	mitochondrial ribosomal protein L46 [Source:HGNC Symbol;Acc:1192]
DANCR	0.0466505	34.2952	96.6393	2.81787
CCDC28A	0.0277097	14.3385	40.3581	2.81467	CCDC28A	coiled-coil domain containing 28A [Source:HGNC Symbol;Acc:21098]
TTC9C	0.0426449	18.1956	51.1914	2.8134	TTC9C	tetratricopeptide repeat domain 9C [Source:HGNC Symbol;Acc:28432]
CDK4	0.046305	58.1056	162.941	2.80422	CDK4	cyclin-dependent kinase 4 [Source:HGNC Symbol;Acc:1773]
SNRNP25	0.0404865	25.8585	72.3843	2.79925	SNRNP25	small nuclear ribonucleoprotein 25kDa (U11/U12) [Source:HGNC Symbol;Acc:14161]
DTD1	0.0331701	27.6468	77.3143	2.7965	DTD1	D-tyrosyl-tRNA deacylase 1 [Source:HGNC Symbol;Acc:16219]
POLR3H	0.0150981	8.73267	24.3827	2.79212	POLR3H	polymerase (RNA) III (DNA directed) polypeptide H (22.9kD) [Source:HGNC Symbol;Acc:30349]
CD55	0.0224098	12.4143	34.6127	2.78812	CD55	CD55 molecule, decay accelerating factor for complement (Cromer blood group) [Source:HGNC Symbol;Acc:2665]
LIAS	0.0368871	9.28433	25.8393	2.78311	LIAS	lipoic acid synthetase [Source:HGNC Symbol;Acc:16429]
GTF3A	0.0377897	39.3893	109.431	2.77819	GTF3A	general transcription factor IIIA [Source:HGNC Symbol;Acc:4662]
ADAMTS3	0.00841679	7.04725	19.5602	2.77557	ADAMTS3	ADAM metallopeptidase with thrombospondin type 1 motif, 3 [Source:HGNC Symbol;Acc:219]
TMEM98	0.0329636	50.011	138.798	2.77534	TMEM98	transmembrane protein 98 [Source:HGNC Symbol;Acc:24529]
C4orf27	0.0375348	16.5989	46.0452	2.77399
RFC2	0.0415086	50.096	138.696	2.7686	RFC2	replication factor C (activator 1) 2, 40kDa [Source:HGNC Symbol;Acc:9970]
SGIP1	0.0299785	2.77933	7.69433	2.76841	SGIP1	SH3-domain GRB2-like (endophilin) interacting protein 1 [Source:HGNC Symbol;Acc:25412]
TMEM164	0.0369212	6.88225	18.9706	2.75645	TMEM164	transmembrane protein 164 [Source:HGNC Symbol;Acc:26217]
UQCR11	0.040436	29.1814	80.3777	2.75441	UQCR11
NOL6	0.013317	11.0702	30.4752	2.75291	NOL6	nucleolar protein 6 (RNA-associated) [Source:HGNC Symbol;Acc:19910]
NFATC4	0.0480971	2.23058	6.14058	2.7529	NFATC4	nuclear factor of activated T-cells, cytoplasmic, calcineurin-dependent 4 [Source:HGNC Symbol;Acc:7778]
OLFM2	0.0329001	14.5668	40.0068	2.74643	OLFM2	olfactomedin 2 [Source:HGNC Symbol;Acc:17189]
GET4	0.0348005	27.5902	75.5852	2.73957	GET4	golgi to ER traffic protein 4 homolog (S. cerevisiae) [Source:HGNC Symbol;Acc:21690]
C12orf52	0.0448494	8.12433	22.2235	2.73542
PPIL1	0.0442144	39.3568	107.344	2.72746	PPIL1	peptidylprolyl isomerase (cyclophilin)-like 1 [Source:HGNC Symbol;Acc:9260]
C6orf70	0.0424791	7.20058	19.6381	2.72729
MICAL2	0.0362396	24.6318	67.1252	2.72514	MICAL2	microtubule associated monooxygenase, calponin and LIM domain containing 2 [Source:HGNC Symbol;Acc:24693]
TAF4B	0.0295303	3.34308	9.10225	2.72271	TAF4B	TAF4b RNA polymerase II, TATA box binding protein (TBP)-associated factor, 105kDa [Source:HGNC Symbol;Acc:11538]
BAG2	0.044052	7.4585	20.306	2.72253	BAG2	BCL2-associated athanogene 2 [Source:HGNC Symbol;Acc:938]
C19orf47	0.0389346	8.3285	22.6323	2.71745
MDFI	0.0384173	19.3643	52.571	2.71484	MDFI	MyoD family inhibitor [Source:HGNC Symbol;Acc:6967]
MICALL2	0.0282785	6.03183	16.3693	2.71382	MICALL2	MICAL-like 2 [Source:HGNC Symbol;Acc:29672]
PSMA5	0.0417275	27.1427	73.4918	2.70761	PSMA5	proteasome (prosome, macropain) subunit, alpha type, 5 [Source:HGNC Symbol;Acc:9534]
AEBP1	0.0321783	20.4852	55.2835	2.69871	AEBP1	AE binding protein 1 [Source:HGNC Symbol;Acc:303]
DEDD2	0.0464963	4.31058	11.6285	2.69766	DEDD2	death effector domain containing 2 [Source:HGNC Symbol;Acc:24450]
MAN2A2	0.0168003	4.25225	11.4622	2.69557	MAN2A2	mannosidase, alpha, class 2A, member 2 [Source:HGNC Symbol;Acc:6825]
PARP6	0.0316523	7.75767	20.911	2.69553	PARP6	poly (ADP-ribose) polymerase family, member 6 [Source:HGNC Symbol;Acc:26921]
TMEM147	0.0492585	23.3581	62.911	2.69333	TMEM147	transmembrane protein 147 [Source:HGNC Symbol;Acc:30414]
UNC13A	0.0108364	2.76017	7.42725	2.69087	UNC13A	unc-13 homolog A (C. elegans) [Source:HGNC Symbol;Acc:23150]
C1orf159	0.037746	9.60517	25.7977	2.68581
GSTM1	0.044725	19.396	51.9468	2.67822	GSTM1	glutathione S-transferase mu 1 [Source:HGNC Symbol;Acc:4632]
C17orf58	0.0409539	16.6848	44.6702	2.67731
OTUB1	0.0423902	19.3277	51.5164	2.66542	OTUB1	OTU domain, ubiquitin aldehyde binding 1 [Source:HGNC Symbol;Acc:23077]
CTBS	0.0344369	5.95892	15.7402	2.64145	CTBS	chitobiase, di-N-acetyl- [Source:HGNC Symbol;Acc:2496]
GALK2	0.0305374	6.61683	17.4177	2.63233	GALK2	galactokinase 2 [Source:HGNC Symbol;Acc:4119]
MRPL22	0.0322432	15.7143	41.2968	2.62797	MRPL22	mitochondrial ribosomal protein L22 [Source:HGNC Symbol;Acc:14480]
EMC10	0.0463105	19.1898	50.391	2.62593	EMC10	ER membrane protein complex subunit 10 [Source:HGNC Symbol;Acc:27609]
NSMF	0.0250293	8.50433	22.3285	2.62554	NSMF	NMDA receptor synaptonuclear signaling and neuronal migration factor [Source:HGNC Symbol;Acc:29843]
IL27RA	0.0435167	8.67517	22.5902	2.604	IL27RA	interleukin 27 receptor, alpha [Source:HGNC Symbol;Acc:17290]
ITGA10	0.0229365	7.0235	18.2027	2.59168	ITGA10	integrin, alpha 10 [Source:HGNC Symbol;Acc:6135]
LOC90784	0.0385097	6.2585	16.0881	2.5706
FLNC	0.0432105	13.6422	34.9043	2.55855	FLNC	filamin C, gamma [Source:HGNC Symbol;Acc:3756]
MYRF	0.0295679	5.21475	13.3214	2.55456	MYRF	myelin regulatory factor [Source:HGNC Symbol;Acc:1181]
IFT20	0.0234043	17.6681	44.4089	2.51351	IFT20	intraflagellar transport 20 homolog (Chlamydomonas) [Source:HGNC Symbol;Acc:30989]
SKIV2L	0.0477545	8.66392	21.7523	2.51067	SKIV2L	superkiller viralicidic activity 2-like (S. cerevisiae) [Source:HGNC Symbol;Acc:10898]
TMEM126B	0.00887073	19.8977	49.6468	2.49511	TMEM126B	transmembrane protein 126B [Source:HGNC Symbol;Acc:30883]
SYNGAP1	0.0330284	6.91558	17.1127	2.47451	SYNGAP1	synaptic Ras GTPase activating protein 1 [Source:HGNC Symbol;Acc:11497]
F8A1	0.0241335	9.43767	22.3827	2.37163	F8A1	coagulation factor VIII-associated 1 [Source:HGNC Symbol;Acc:3547]
PMF1	0.0392658	45.7314	103.81	2.27	PMF1	polyamine-modulated factor 1 [Source:HGNC Symbol;Acc:9112]
PRKCB	0.0129645	3.52433	6.56683	1.86328	PRKCB	protein kinase C, beta [Source:HGNC Symbol;Acc:9395]
ZDHHC15	0.0319185	6.6435	11.5993	1.74597	ZDHHC15	zinc finger, DHHC-type containing 15 [Source:HGNC Symbol;Acc:20342]
TRDN	0.018802	3.73142	5.771	1.5466	TRDN	triadin [Source:HGNC Symbol;Acc:12261]
TBC1D16	0.0415311	13.0385	7.68517	-1.69658	TBC1D16	TBC1 domain family, member 16 [Source:HGNC Symbol;Acc:28356]
MTPN	0.00716751	135.639	76.4556	-1.77409	MTPN	myotrophin [Source:HGNC Symbol;Acc:15667]
ST8SIA4	0.013202	46.9635	25.666	-1.82979	ST8SIA4	ST8 alpha-N-acetyl-neuraminide alpha-2,8-sialyltransferase 4 [Source:HGNC Symbol;Acc:10871]
BCL2	0.0396705	11.4243	5.91433	-1.93164	BCL2	B-cell CLL/lymphoma 2 [Source:HGNC Symbol;Acc:990]
PIGA	0.0398659	49.2543	22.5573	-2.18353	PIGA	phosphatidylinositol glycan anchor biosynthesis, class A [Source:HGNC Symbol;Acc:8957]
ISY1-RAB43	0.0349224	46.2502	20.3585	-2.27179	ISY1-RAB43	ISY1-RAB43 readthrough [Source:HGNC Symbol;Acc:42969]
ATXN7	0.0461721	25.1102	10.9668	-2.28965	ATXN7	ataxin 7 [Source:HGNC Symbol;Acc:10560]
SLC38A9	0.0496923	100.481	43.0135	-2.33603	SLC38A9	solute carrier family 38, member 9 [Source:HGNC Symbol;Acc:26907]
ZBTB4	0.0483688	24.3952	10.326	-2.3625	ZBTB4	zinc finger and BTB domain containing 4 [Source:HGNC Symbol;Acc:23847]
INTS2	0.0454039	51.3168	21.7056	-2.36422	INTS2	integrator complex subunit 2 [Source:HGNC Symbol;Acc:29241]
FAM219A	0.0373336	43.0868	18.2227	-2.36446	FAM219A	family with sequence similarity 219, member A [Source:HGNC Symbol;Acc:19920]
BCORL1	0.04981	25.486	10.7731	-2.36571	BCORL1	BCL6 corepressor-like 1 [Source:HGNC Symbol;Acc:25657]
COL25A1	0.0167775	98.4593	41.601	-2.36675	COL25A1	collagen, type XXV, alpha 1 [Source:HGNC Symbol;Acc:18603]
N4BP2	0.0495469	27.0885	11.4243	-2.37112	N4BP2	NEDD4 binding protein 2 [Source:HGNC Symbol;Acc:29851]
RIT1	0.0419278	69.4143	29.2035	-2.37692	RIT1	Ras-like without CAAX 1 [Source:HGNC Symbol;Acc:10023]
SEC14L1	0.00311992	496.205	208.614	-2.37859	SEC14L1	SEC14-like 1 (S. cerevisiae) [Source:HGNC Symbol;Acc:10698]
FIGNL1	0.0498535	54.9635	23.0802	-2.38142	FIGNL1	fidgetin-like 1 [Source:HGNC Symbol;Acc:13286]
ARHGAP19	0.0486103	83.3577	34.8185	-2.39406	ARHGAP19	Rho GTPase activating protein 19 [Source:HGNC Symbol;Acc:23724]
BTBD3	0.0398019	54.4552	22.7314	-2.39559	BTBD3	BTB (POZ) domain containing 3 [Source:HGNC Symbol;Acc:15854]
ARID3A	0.0391625	68.4902	28.5877	-2.39579	ARID3A	AT rich interactive domain 3A (BRIGHT-like) [Source:HGNC Symbol;Acc:3031]
GRPEL2	0.0446905	52.9577	22.0577	-2.40087	GRPEL2	GrpE-like 2, mitochondrial (E. coli) [Source:HGNC Symbol;Acc:21060]
KIAA1841	0.0377507	46.4797	19.3543	-2.40152	KIAA1841	KIAA1841 [Source:HGNC Symbol;Acc:29387]
HIP1	0.0461721	21.3518	8.87683	-2.40534	HIP1	huntingtin interacting protein 1 [Source:HGNC Symbol;Acc:4913]
ZBTB46	0.0430064	28.181	11.6902	-2.41066	ZBTB46	zinc finger and BTB domain containing 46 [Source:HGNC Symbol;Acc:16094]
BMP4	0.0400964	102.499	42.4672	-2.41361	BMP4	bone morphogenetic protein 4 [Source:HGNC Symbol;Acc:1071]
RNF169	0.0468449	14.9414	6.18933	-2.41406	RNF169	ring finger protein 169 [Source:HGNC Symbol;Acc:26961]
RIMKLB	0.0399083	57.2018	23.6856	-2.41505	RIMKLB	ribosomal modification protein rimK-like family member B [Source:HGNC Symbol;Acc:29228]
CLOCK	0.0395738	20.2314	8.3585	-2.42046	CLOCK	clock circadian regulator [Source:HGNC Symbol;Acc:2082]
KLHDC10	0.0380206	25.9752	10.7302	-2.42076	KLHDC10	kelch domain containing 10 [Source:HGNC Symbol;Acc:22194]
MRI1	0.0257101	61.8627	25.5518	-2.42107	MRI1	methylthioribose-1-phosphate isomerase 1 [Source:HGNC Symbol;Acc:28469]
RLIM	0.0439266	31.336	12.941	-2.42145	RLIM	ring finger protein, LIM domain interacting [Source:HGNC Symbol;Acc:13429]
NCK1	0.0381114	56.7223	23.3185	-2.4325	NCK1	NCK adaptor protein 1 [Source:HGNC Symbol;Acc:7664]
REST	0.0380315	67.976	27.8948	-2.43687	REST	RE1-silencing transcription factor [Source:HGNC Symbol;Acc:9966]
HECA	0.0341257	52.3502	21.4418	-2.4415	HECA	headcase homolog (Drosophila) [Source:HGNC Symbol;Acc:21041]
CPD	0.0324212	50.491	20.6206	-2.44857	CPD	carboxypeptidase D [Source:HGNC Symbol;Acc:2301]
ADARB1	0.0344749	23.2656	9.49767	-2.44961	ADARB1	adenosine deaminase, RNA-specific, B1 [Source:HGNC Symbol;Acc:226]
TEAD1	0.0399299	12.0847	4.93267	-2.44994	TEAD1	TEA domain family member 1 (SV40 transcriptional enhancer factor) [Source:HGNC Symbol;Acc:11714]
DBR1	0.0318783	59.2118	24.1502	-2.45182	DBR1	debranching RNA lariats 1 [Source:HGNC Symbol;Acc:15594]
TMEM19	0.027422	45.2085	18.4352	-2.4523	TMEM19	transmembrane protein 19 [Source:HGNC Symbol;Acc:25605]
HEG1	0.0386326	62.9477	25.6531	-2.45381	HEG1	heart development protein with EGF-like domains 1 [Source:HGNC Symbol;Acc:29227]
AKT3	0.0297387	51.8335	21.0568	-2.4616	AKT3	v-akt murine thymoma viral oncogene homolog 3 [Source:HGNC Symbol;Acc:393]
RAB40C	0.0468654	29.0318	11.7918	-2.46203	RAB40C	RAB40C, member RAS oncogene family [Source:HGNC Symbol;Acc:18285]
RNF144A	0.0366922	34.4593	13.9843	-2.46414	RNF144A	ring finger protein 144A [Source:HGNC Symbol;Acc:20457]
SGCB	0.0281227	49.0252	19.8885	-2.465	SGCB	sarcoglycan, beta (43kDa dystrophin-associated glycoprotein) [Source:HGNC Symbol;Acc:10806]
H1FX	0.0312077	95.406	38.5627	-2.47405	H1FX	H1 histone family, member X [Source:HGNC Symbol;Acc:4722]
TANK	0.0393441	42.5577	17.201	-2.47414	TANK	TRAF family member-associated NFKB activator [Source:HGNC Symbol;Acc:11562]
ASF1A	0.0427972	35.7727	14.4572	-2.47438	ASF1A	anti-silencing function 1A histone chaperone [Source:HGNC Symbol;Acc:20995]
ZNF740	0.0292355	36.6918	14.821	-2.47567	ZNF740	zinc finger protein 740 [Source:HGNC Symbol;Acc:27465]
RGL1	0.0446725	152.657	61.5668	-2.47953	RGL1	ral guanine nucleotide dissociation stimulator-like 1 [Source:HGNC Symbol;Acc:30281]
TBX3	0.0307351	83.7702	33.7681	-2.48075	TBX3	T-box 3 [Source:HGNC Symbol;Acc:11602]
MED28	0.0213622	392.754	158.172	-2.48309	MED28	mediator complex subunit 28 [Source:HGNC Symbol;Acc:24628]
ATP1B1	0.0351727	204.044	82.1231	-2.48461	ATP1B1	ATPase, Na+/K+ transporting, beta 1 polypeptide [Source:HGNC Symbol;Acc:804]
DUSP3	0.0377432	108.923	43.8068	-2.48643	DUSP3	dual specificity phosphatase 3 [Source:HGNC Symbol;Acc:3069]
CPNE2	0.0312325	135.343	54.4018	-2.48783	CPNE2	copine II [Source:HGNC Symbol;Acc:2315]
RPGR	0.0189716	25.0802	10.0806	-2.48797	RPGR	retinitis pigmentosa GTPase regulator [Source:HGNC Symbol;Acc:10295]
ARL4C	0.0367365	25.2427	10.1393	-2.48958	ARL4C	ADP-ribosylation factor-like 4C [Source:HGNC Symbol;Acc:698]
MYO5A	0.0349217	11.9918	4.81517	-2.49043	MYO5A	myosin VA (heavy chain 12, myoxin) [Source:HGNC Symbol;Acc:7602]
KLHL24	0.0268054	27.271	10.9293	-2.49521	KLHL24	kelch-like family member 24 [Source:HGNC Symbol;Acc:25947]
PYGO2	0.0451514	25.3435	10.1393	-2.49952	PYGO2	pygopus family PHD finger 2 [Source:HGNC Symbol;Acc:30257]
MKL2	0.028331	18.4152	7.36433	-2.50059	MKL2	MKL/myocardin-like 2 [Source:HGNC Symbol;Acc:29819]
HINT3	0.0256284	89.6606	35.8277	-2.50255	HINT3	histidine triad nucleotide binding protein 3 [Source:HGNC Symbol;Acc:18468]
SPTLC2	0.0259049	66.4248	26.5027	-2.50634	SPTLC2	serine palmitoyltransferase, long chain base subunit 2 [Source:HGNC Symbol;Acc:11278]
DSCR3	0.025279	55.6827	22.2143	-2.50661	DSCR3	Down syndrome critical region gene 3 [Source:HGNC Symbol;Acc:3044]
DENND3	0.0476531	13.4193	5.3535	-2.50665	DENND3	DENN/MADD domain containing 3 [Source:HGNC Symbol;Acc:29134]
PITHD1	0.0348152	115.735	46.141	-2.50829	PITHD1	PITH (C-terminal proteasome-interacting domain of thioredoxin-like) domain containing 1 [Source:HGNC Symbol;Acc:25022]
TMOD3	0.0384496	128.96	51.4077	-2.50858	TMOD3	tropomodulin 3 (ubiquitous) [Source:HGNC Symbol;Acc:11873]
SOCS4	0.0338886	88.4202	35.1918	-2.51252	SOCS4	suppressor of cytokine signaling 4 [Source:HGNC Symbol;Acc:19392]
GLCE	0.0472725	16.5535	6.58683	-2.51312	GLCE	glucuronic acid epimerase [Source:HGNC Symbol;Acc:17855]
ARMCX3	0.0386641	296.456	117.923	-2.51399	ARMCX3	armadillo repeat containing, X-linked 3 [Source:HGNC Symbol;Acc:24065]
SVIL	0.045517	88.5235	35.1785	-2.51641	SVIL	supervillin [Source:HGNC Symbol;Acc:11480]
ZFY	0.0347651	14.9985	5.946	-2.52245	ZFY	zinc finger protein, Y-linked [Source:HGNC Symbol;Acc:12870]
SLC16A7	0.0468255	5.35183	2.12142	-2.52276	SLC16A7	solute carrier family 16 (monocarboxylate transporter), member 7 [Source:HGNC Symbol;Acc:10928]
ITGA4	0.0494639	11.6252	4.60183	-2.5262	ITGA4	integrin, alpha 4 (antigen CD49D, alpha 4 subunit of VLA-4 receptor) [Source:HGNC Symbol;Acc:6140]
FBXL18	0.0281381	15.471	6.12308	-2.52667	FBXL18	F-box and leucine-rich repeat protein 18 [Source:HGNC Symbol;Acc:21874]
KCNC4	0.0271404	26.491	10.4785	-2.52813	KCNC4	potassium voltage-gated channel, Shaw-related subfamily, member 4 [Source:HGNC Symbol;Acc:6236]
TRAPPC8	0.0216965	23.051	9.11517	-2.52886	TRAPPC8	trafficking protein particle complex 8 [Source:HGNC Symbol;Acc:29169]
DUSP5	0.03284	308.757	122.086	-2.52901	DUSP5	dual specificity phosphatase 5 [Source:HGNC Symbol;Acc:3071]
MAP2K1	0.0339841	429.454	169.427	-2.53475	MAP2K1	mitogen-activated protein kinase kinase 1 [Source:HGNC Symbol;Acc:6840]
MYO18A	0.0289909	94.4606	37.2639	-2.53491	MYO18A	myosin XVIIIA [Source:HGNC Symbol;Acc:31104]
MBNL2	0.0228059	65.9085	25.9943	-2.53549	MBNL2	muscleblind-like splicing regulator 2 [Source:HGNC Symbol;Acc:16746]
ZNF367	0.0270797	30.4277	11.9985	-2.53596	ZNF367	zinc finger protein 367 [Source:HGNC Symbol;Acc:18320]
CMTM3	0.024035	248.258	97.8235	-2.53781	CMTM3	CKLF-like MARVEL transmembrane domain containing 3 [Source:HGNC Symbol;Acc:19174]
SYNJ2BP	0.0202928	37.111	14.621	-2.5382	SYNJ2BP	synaptojanin 2 binding protein [Source:HGNC Symbol;Acc:18955]
FAM160B1	0.020717	70.6277	27.8185	-2.53887	FAM160B1	family with sequence similarity 160, member B1 [Source:HGNC Symbol;Acc:29320]
FAM219B	0.0247067	36.8222	14.4993	-2.53958	FAM219B	family with sequence similarity 219, member B [Source:HGNC Symbol;Acc:24695]
PECAM1	0.0257917	140.408	55.2835	-2.53979
MSL3	0.0246342	49.2752	19.3152	-2.55111	MSL3	male-specific lethal 3 homolog (Drosophila) [Source:HGNC Symbol;Acc:7370]
NQO1	0.0276467	197.302	77.2093	-2.55541	NQO1	NAD(P)H dehydrogenase, quinone 1 [Source:HGNC Symbol;Acc:2874]
ZC2HC1A	0.0449007	19.5289	7.63683	-2.5572	ZC2HC1A	zinc finger, C2HC-type containing 1A [Source:HGNC Symbol;Acc:24277]
PDE2A	0.0267635	21.1793	8.28017	-2.55784	PDE2A	phosphodiesterase 2A, cGMP-stimulated [Source:HGNC Symbol;Acc:8777]
ANKRD28	0.0164677	51.3835	20.0848	-2.55833	ANKRD28	ankyrin repeat domain 28 [Source:HGNC Symbol;Acc:29024]
FRS2	0.033985	11.9918	4.68433	-2.55999	FRS2	fibroblast growth factor receptor substrate 2 [Source:HGNC Symbol;Acc:16971]
WDR27	0.0238621	30.5923	11.9385	-2.56249	WDR27	WD repeat domain 27 [Source:HGNC Symbol;Acc:21248]
OAT	0.028833	62.9477	24.5298	-2.56618	OAT	ornithine aminotransferase [Source:HGNC Symbol;Acc:8091]
ENTPD1	0.0165616	16.8918	6.57767	-2.56806	ENTPD1	ectonucleoside triphosphate diphosphohydrolase 1 [Source:HGNC Symbol;Acc:3363]
ARL4A	0.0390674	43.2893	16.8502	-2.56907	ARL4A	ADP-ribosylation factor-like 4A [Source:HGNC Symbol;Acc:695]
SOAT1	0.019751	50.2581	19.5514	-2.57056	SOAT1	sterol O-acyltransferase 1 [Source:HGNC Symbol;Acc:11177]
SOX17	0.0162676	92.8952	36.0972	-2.57347	SOX17	SRY (sex determining region Y)-box 17 [Source:HGNC Symbol;Acc:18122]
GAR1	0.0223818	208.614	81.036	-2.57433	GAR1	GAR1 ribonucleoprotein [Source:HGNC Symbol;Acc:14264]
LIMD1	0.0207317	78.8577	30.5789	-2.57882	LIMD1	LIM domains containing 1 [Source:HGNC Symbol;Acc:6612]
ZDHHC9	0.0272405	22.2043	8.61017	-2.57885	ZDHHC9	zinc finger, DHHC-type containing 9 [Source:HGNC Symbol;Acc:18475]
TMEM167B	0.0173795	53.8939	20.8918	-2.57966	TMEM167B	transmembrane protein 167B [Source:HGNC Symbol;Acc:30187]
PTAR1	0.0162962	43.1427	16.7118	-2.58156	PTAR1	protein prenyltransferase alpha subunit repeat containing 1 [Source:HGNC Symbol;Acc:30449]
CNTLN	0.0311909	14.491	5.60933	-2.58337	CNTLN	centlein, centrosomal protein [Source:HGNC Symbol;Acc:23432]
CLK1	0.000182879	140.892	54.3602	-2.59182	CLK1	CDC-like kinase 1 [Source:HGNC Symbol;Acc:2068]
FRMD6	0.0306957	30.1439	11.6118	-2.59597	FRMD6	FERM domain containing 6 [Source:HGNC Symbol;Acc:19839]
NR2F2	0.0103187	18.0218	6.94183	-2.59612	NR2F2	nuclear receptor subfamily 2, group F, member 2 [Source:HGNC Symbol;Acc:7976]
ZNF516	0.0166598	19.5802	7.52933	-2.60052	ZNF516	zinc finger protein 516 [Source:HGNC Symbol;Acc:28990]
ITPKB	0.0145273	65.326	25.1118	-2.6014	ITPKB	inositol-trisphosphate 3-kinase B [Source:HGNC Symbol;Acc:6179]
TRIM65	0.0142457	73.4068	28.2027	-2.60283	TRIM65	tripartite motif containing 65 [Source:HGNC Symbol;Acc:27316]
PLEKHA1	0.0194261	73.071	28.0502	-2.60501	PLEKHA1	pleckstrin homology domain containing, family A (phosphoinositide binding specific) member 1 [Source:HGNC Symbol;Acc:14335]
CD59	0.0249665	109.747	42.116	-2.60582	CD59	CD59 molecule, complement regulatory protein [Source:HGNC Symbol;Acc:1689]
SOGA1	0.000199939	19.4723	7.471	-2.60638	SOGA1	suppressor of glucose, autophagy associated 1 [Source:HGNC Symbol;Acc:16111]
SSR3	0.0353973	439.155	168.404	-2.60774	SSR3	signal sequence receptor, gamma (translocon-associated protein gamma) [Source:HGNC Symbol;Acc:11325]
ZBTB5	0.0391124	14.051	5.3835	-2.61001	ZBTB5	zinc finger and BTB domain containing 5 [Source:HGNC Symbol;Acc:23836]
REEP3	0.0150262	83.0018	31.7172	-2.61693	REEP3	receptor accessory protein 3 [Source:HGNC Symbol;Acc:23711]
PRRG1	0.0175617	30.4352	11.6285	-2.61729	PRRG1	proline rich Gla (G-carboxyglutamic acid) 1 [Source:HGNC Symbol;Acc:9469]
UBTD2	0.0128949	91.9377	35.0935	-2.61979	UBTD2	ubiquitin domain containing 2 [Source:HGNC Symbol;Acc:24463]
GLT25D1	0.0182668	267.103	101.856	-2.62236	GLT25D1	collagen beta(1-O)galactosyltransferase 1 [Source:HGNC Symbol;Acc:26182]
SERPINB8	0.0498456	36.8639	14.0527	-2.62327	SERPINB8	serpin peptidase inhibitor, clade B (ovalbumin), member 8 [Source:HGNC Symbol;Acc:8952]
TMTC3	0.014386	38.2002	14.5602	-2.62361	TMTC3	transmembrane and tetratricopeptide repeat containing 3 [Source:HGNC Symbol;Acc:26899]
AKIP1	0.0252637	116.771	44.5035	-2.62386	AKIP1	A kinase (PRKA) interacting protein 1 [Source:HGNC Symbol;Acc:1170]
TMEM256	0.0329656	162.728	62.0027	-2.62453	TMEM256	transmembrane protein 256 [Source:HGNC Symbol;Acc:28618]
RAB6A	0.0419949	440.121	167.013	-2.63524	RAB6A	RAB6A, member RAS oncogene family [Source:HGNC Symbol;Acc:9786]
AS3MT	0.00636971	12.9485	4.90683	-2.63887	AS3MT	arsenic (+3 oxidation state) methyltransferase [Source:HGNC Symbol;Acc:17452]
HS6ST1	0.0112816	53.3418	20.161	-2.64579	HS6ST1	heparan sulfate 6-O-sulfotransferase 1 [Source:HGNC Symbol;Acc:5201]
TBC1D5	0.0151106	17.006	6.426	-2.64644	TBC1D5	TBC1 domain family, member 5 [Source:HGNC Symbol;Acc:19166]
POLH	0.0182791	12.1372	4.58308	-2.64827	POLH	polymerase (DNA directed), eta [Source:HGNC Symbol;Acc:9181]
DENND2A	0.0287174	21.1302	7.97808	-2.64853	DENND2A	DENN/MADD domain containing 2A [Source:HGNC Symbol;Acc:22212]
GOLT1B	0.0168675	218.39	82.4527	-2.64867	GOLT1B	golgi transport 1B [Source:HGNC Symbol;Acc:20175]
MARCH2	0.0369418	43.5552	16.4127	-2.65375	MARCH2	membrane-associated ring finger (C3HC4) 2, E3 ubiquitin protein ligase [Source:HGNC Symbol;Acc:28038]
SESTD1	0.0129429	27.536	10.3639	-2.65691	SESTD1	SEC14 and spectrin domains 1 [Source:HGNC Symbol;Acc:18379]
TGIF1	0.0150267	143.914	54.1597	-2.65722	TGIF1	TGFB-induced factor homeobox 1 [Source:HGNC Symbol;Acc:11776]
LBR	0.021328	344.063	129.455	-2.65778	LBR	lamin B receptor [Source:HGNC Symbol;Acc:6518]
KDM4B	0.0283124	12.6102	4.74142	-2.65958	KDM4B	lysine (K)-specific demethylase 4B [Source:HGNC Symbol;Acc:29136]
ABL2	0.0110171	34.8077	13.0802	-2.6611	ABL2	c-abl oncogene 2, non-receptor tyrosine kinase [Source:HGNC Symbol;Acc:77]
SNAP29	0.0267136	16.3856	6.156	-2.66173	SNAP29	synaptosomal-associated protein, 29kDa [Source:HGNC Symbol;Acc:11133]
MEF2C	0.019174	255.96	95.9102	-2.66875	MEF2C	myocyte enhancer factor 2C [Source:HGNC Symbol;Acc:6996]
LDB2	0.00936599	284.119	106.45	-2.66904	LDB2	LIM domain binding 2 [Source:HGNC Symbol;Acc:6533]
IRF2BP2	0.0131797	81.976	30.7131	-2.66909	IRF2BP2	interferon regulatory factor 2 binding protein 2 [Source:HGNC Symbol;Acc:21729]
CGNL1	0.0113612	32.5702	12.1785	-2.6744	CGNL1	cingulin-like 1 [Source:HGNC Symbol;Acc:25931]
ZCCHC24	0.0120296	26.7518	9.99933	-2.67536	ZCCHC24	zinc finger, CCHC domain containing 24 [Source:HGNC Symbol;Acc:26911]
MYO1E	0.00936979	54.4018	20.3268	-2.67636	MYO1E	myosin IE [Source:HGNC Symbol;Acc:7599]
SLC9A6	0.0225356	14.1285	5.27558	-2.67809	SLC9A6	solute carrier family 9, subfamily A (NHE6, cation proton antiporter 6), member 6 [Source:HGNC Symbol;Acc:11079]
STX7	0.0171328	120.325	44.9047	-2.67956	STX7	syntaxin 7 [Source:HGNC Symbol;Acc:11442]
SLC4A7	0.0185003	68.591	25.5952	-2.67984	SLC4A7	solute carrier family 4, sodium bicarbonate cotransporter, member 7 [Source:HGNC Symbol;Acc:11033]
ITSN1	0.0103262	90.6227	33.7681	-2.68368	ITSN1	intersectin 1 (SH3 domain protein) [Source:HGNC Symbol;Acc:6183]
CALD1	0.0489039	554.328	206.444	-2.68512	CALD1	caldesmon 1 [Source:HGNC Symbol;Acc:1441]
C14orf1	0.0115503	210.296	78.1568	-2.69069
PRKAR2A	0.009106	70.4043	26.1643	-2.69085	PRKAR2A	protein kinase, cAMP-dependent, regulatory, type II, alpha [Source:HGNC Symbol;Acc:9391]
STX2	0.00793004	68.3585	25.381	-2.69329	STX2	syntaxin 2 [Source:HGNC Symbol;Acc:3403]
HMGA2	0.0120557	139.17	51.6002	-2.69709	HMGA2	high mobility group AT-hook 2 [Source:HGNC Symbol;Acc:5009]
NDST1	0.0119952	84.8335	31.3952	-2.70212	NDST1	N-deacetylase/N-sulfotransferase (heparan glucosaminyl) 1 [Source:HGNC Symbol;Acc:7680]
RNF24	0.0270077	19.2085	7.10767	-2.7025	RNF24	ring finger protein 24 [Source:HGNC Symbol;Acc:13779]
CAMSAP2	0.00949064	33.1027	12.2414	-2.70415	CAMSAP2	calmodulin regulated spectrin-associated protein family, member 2 [Source:HGNC Symbol;Acc:29188]
APH1A	0.0198018	243.06	89.8402	-2.70547	APH1A	APH1A gamma secretase subunit [Source:HGNC Symbol;Acc:29509]
RSU1	0.0109021	79.016	29.2035	-2.7057	RSU1	Ras suppressor protein 1 [Source:HGNC Symbol;Acc:10464]
PLXNA2	0.0181325	106.898	39.4627	-2.70883	PLXNA2	plexin A2 [Source:HGNC Symbol;Acc:9100]
HMBOX1	0.0316285	17.496	6.44933	-2.71284	HMBOX1	homeobox containing 1 [Source:HGNC Symbol;Acc:26137]
NHSL1	0.00882128	42.3335	15.6027	-2.71322	NHSL1	NHS-like 1 [Source:HGNC Symbol;Acc:21021]
NDUFC2	0.0246691	318.078	117.145	-2.71524	NDUFC2	NADH dehydrogenase (ubiquinone) 1, subcomplex unknown, 2, 14.5kDa [Source:HGNC Symbol;Acc:7706]
GRB10	0.0115584	180.985	66.6335	-2.71613	GRB10	growth factor receptor-bound protein 10 [Source:HGNC Symbol;Acc:4564]
VSIG10	0.0202152	14.706	5.4135	-2.71654	VSIG10	V-set and immunoglobulin domain containing 10 [Source:HGNC Symbol;Acc:26078]
NPAT	0.0338338	10.0497	3.69808	-2.71756	NPAT	nuclear protein, ataxia-telangiectasia locus [Source:HGNC Symbol;Acc:7896]
WWC3	0.00817382	60.1652	22.1385	-2.71767	WWC3	WWC family member 3 [Source:HGNC Symbol;Acc:29237]
TMTC4	0.00666706	48.2606	17.741	-2.72029	TMTC4	transmembrane and tetratricopeptide repeat containing 4 [Source:HGNC Symbol;Acc:25904]
BMS1P5	0.0152276	13.8018	5.06808	-2.72328
SOCS3	0.00940247	149.093	54.741	-2.7236	SOCS3	suppressor of cytokine signaling 3 [Source:HGNC Symbol;Acc:19391]
ARF5	0.00734267	278.073	102.066	-2.72445	ARF5	ADP-ribosylation factor 5 [Source:HGNC Symbol;Acc:658]
LOC100505495	0.0385779	14.171	5.19975	-2.72532
ZNF35	0.0190929	26.7718	9.82267	-2.72552	ZNF35	zinc finger protein 35 [Source:HGNC Symbol;Acc:13099]
MZT1	0.0103208	206.594	75.701	-2.72907	MZT1	mitotic spindle organizing protein 1 [Source:HGNC Symbol;Acc:33830]
WWTR1	0.0173564	340.635	124.737	-2.73083	WWTR1	WW domain containing transcription regulator 1 [Source:HGNC Symbol;Acc:24042]
AFF1	0.00953993	88.8035	32.4952	-2.73282	AFF1	AF4/FMR2 family, member 1 [Source:HGNC Symbol;Acc:7135]
LMLN	0.0407501	7.11517	2.6035	-2.73292	LMLN	leishmanolysin-like (metallopeptidase M8 family) [Source:HGNC Symbol;Acc:15991]
KATNAL1	0.00912733	19.5148	7.14017	-2.73309	KATNAL1	katanin p60 subunit A-like 1 [Source:HGNC Symbol;Acc:28361]
TBXA2R	0.0134519	32.9131	12.0418	-2.73323	TBXA2R	thromboxane A2 receptor [Source:HGNC Symbol;Acc:11608]
TMEM97	0.008986	251.523	91.9377	-2.7358	TMEM97	transmembrane protein 97 [Source:HGNC Symbol;Acc:28106]
PTBP3	0.0144186	186.613	68.1418	-2.73859	PTBP3	polypyrimidine tract binding protein 3 [Source:HGNC Symbol;Acc:10253]
FAM84B	0.0160756	15.221	5.55433	-2.74038	FAM84B	family with sequence similarity 84, member B [Source:HGNC Symbol;Acc:24166]
ZNF449	0.0188201	17.5118	6.381	-2.74437	ZNF449	zinc finger protein 449 [Source:HGNC Symbol;Acc:21039]
CDKN1B	0.0101501	215.069	78.3027	-2.74663	CDKN1B	cyclin-dependent kinase inhibitor 1B (p27, Kip1) [Source:HGNC Symbol;Acc:1785]
PDGFD	0.0209305	16.2252	5.90433	-2.74801	PDGFD	platelet derived growth factor D [Source:HGNC Symbol;Acc:30620]
MOB3A	0.00706623	60.9827	22.1898	-2.74824	MOB3A	MOB kinase activator 3A [Source:HGNC Symbol;Acc:29802]
ZNF436	0.00741455	21.8293	7.93975	-2.74937	ZNF436	zinc finger protein 436 [Source:HGNC Symbol;Acc:20814]
DSP	0.0077148	47.8939	17.4177	-2.74973	DSP	desmoplakin [Source:HGNC Symbol;Acc:3052]
FOXO3	0.00844757	16.9302	6.156	-2.75019	FOXO3	forkhead box O3 [Source:HGNC Symbol;Acc:3821]
BASP1	0.0110043	297.331	107.997	-2.75315	BASP1	brain abundant, membrane attached signal protein 1 [Source:HGNC Symbol;Acc:957]
ZDHHC14	0.0242709	21.776	7.89808	-2.75712	ZDHHC14	zinc finger, DHHC-type containing 14 [Source:HGNC Symbol;Acc:20341]
JARID2	0.0060695	47.7002	17.3002	-2.75721	JARID2	jumonji, AT rich interactive domain 2 [Source:HGNC Symbol;Acc:6196]
NXT2	0.0133573	31.6873	11.4885	-2.75817	NXT2	nuclear transport factor 2-like export factor 2 [Source:HGNC Symbol;Acc:18151]
CCDC71L	0.0124726	20.2402	7.30767	-2.76972	CCDC71L	coiled-coil domain containing 71-like [Source:HGNC Symbol;Acc:26685]
SAMD4A	0.0322379	35.5852	12.8427	-2.77085	SAMD4A	sterile alpha motif domain containing 4A [Source:HGNC Symbol;Acc:23023]
MYOZ2	0.00799114	49.5152	17.8643	-2.77173	MYOZ2	myozenin 2 [Source:HGNC Symbol;Acc:1330]
TMEM64	0.00786628	29.7127	10.7193	-2.77188	TMEM64	transmembrane protein 64 [Source:HGNC Symbol;Acc:25441]
TJP1	0.0142659	200.344	72.2135	-2.77433	TJP1	tight junction protein 1 [Source:HGNC Symbol;Acc:11827]
SOX11	0.00715435	29.2102	10.5222	-2.77604	SOX11	SRY (sex determining region Y)-box 11 [Source:HGNC Symbol;Acc:11191]
SLC35D1	0.019899	10.7014	3.8535	-2.77706	SLC35D1	solute carrier family 35 (UDP-GlcA/UDP-GalNAc transporter), member D1 [Source:HGNC Symbol;Acc:20800]
NOP9	0.0104414	44.0135	15.8264	-2.78101	NOP9	NOP9 nucleolar protein [Source:HGNC Symbol;Acc:19826]
MLEC	0.0115684	265.068	95.271	-2.78226	MLEC	malectin [Source:HGNC Symbol;Acc:28973]
BVES	0.00515675	35.8685	12.8818	-2.78443	BVES	blood vessel epicardial substance [Source:HGNC Symbol;Acc:1152]
UTRN	0.00897265	87.1852	31.2952	-2.7859	UTRN	utrophin [Source:HGNC Symbol;Acc:12635]
NCOA2	0.0120096	16.0943	5.77683	-2.78601	NCOA2	nuclear receptor coactivator 2 [Source:HGNC Symbol;Acc:7669]
HERC6	0.0448494	10.5068	3.771	-2.78622	HERC6	HECT and RLD domain containing E3 ubiquitin protein ligase family member 6 [Source:HGNC Symbol;Acc:26072]
CNNM4	0.024673	11.946	4.28517	-2.78776	CNNM4	cyclin M4 [Source:HGNC Symbol;Acc:105]
NEK7	0.00532772	65.4102	23.4477	-2.78962	NEK7	NIMA-related kinase 7 [Source:HGNC Symbol;Acc:13386]
CYP51A1	0.0333417	710.603	254.365	-2.79363	CYP51A1	cytochrome P450, family 51, subfamily A, polypeptide 1 [Source:HGNC Symbol;Acc:2649]
INPP5D	0.0240858	12.5268	4.481	-2.79554	INPP5D	inositol polyphosphate-5-phosphatase, 145kDa [Source:HGNC Symbol;Acc:6079]
SH3RF1	0.00768062	28.7252	10.2727	-2.79627	SH3RF1	SH3 domain containing ring finger 1 [Source:HGNC Symbol;Acc:17650]
B4GALT5	0.0079424	157.744	56.3902	-2.79737	B4GALT5	UDP-Gal:betaGlcNAc beta 1,4- galactosyltransferase, polypeptide 5 [Source:HGNC Symbol;Acc:928]
SGTB	0.00842663	21.286	7.606	-2.79858	SGTB	small glutamine-rich tetratricopeptide repeat (TPR)-containing, beta [Source:HGNC Symbol;Acc:23567]
FAM101B	0.00784221	240.631	85.926	-2.80044	FAM101B	family with sequence similarity 101, member B [Source:HGNC Symbol;Acc:28705]
CRYBG3	0.00606492	14.6035	5.19975	-2.8085	CRYBG3	Beta/gamma crystallin domain-containing protein 3; cDNA FLJ60082, weakly similar to Uro-adherence factor A [Source:UniProtKB/TrEMBL;Acc:B4DLE8]
LOC100506123	0.00538765	48.2018	17.1502	-2.81058
LZTFL1	0.0136839	17.226	6.1035	-2.82232	LZTFL1	leucine zipper transcription factor-like 1 [Source:HGNC Symbol;Acc:6741]
SLC24A1	0.0264349	23.1218	8.18183	-2.826	SLC24A1	solute carrier family 24 (sodium/potassium/calcium exchanger), member 1 [Source:HGNC Symbol;Acc:10975]
USP28	0.00592179	31.4089	11.1027	-2.82895	USP28	ubiquitin specific peptidase 28 [Source:HGNC Symbol;Acc:12625]
COLEC12	0.00571616	142.842	50.321	-2.83861	COLEC12	collectin sub-family member 12 [Source:HGNC Symbol;Acc:16016]
SIPA1L2	0.00716574	168.291	59.2593	-2.83991	SIPA1L2	signal-induced proliferation-associated 1 like 2 [Source:HGNC Symbol;Acc:23800]
RAP2A	0.00815663	196.734	69.2485	-2.84099	RAP2A	RAP2A, member of RAS oncogene family [Source:HGNC Symbol;Acc:9861]
ERI2	0.0372967	11.5902	4.07642	-2.84322	ERI2	ERI1 exoribonuclease family member 2 [Source:HGNC Symbol;Acc:30541]
HDAC4	0.00826134	11.1852	3.9335	-2.84357	HDAC4	histone deacetylase 4 [Source:HGNC Symbol;Acc:14063]
APAF1	0.0128707	67.6223	23.7318	-2.84943	APAF1	apoptotic peptidase activating factor 1 [Source:HGNC Symbol;Acc:576]
FDFT1	0.0343741	959.738	336.812	-2.84948	FDFT1	farnesyl-diphosphate farnesyltransferase 1 [Source:HGNC Symbol;Acc:3629]
HSPG2	0.0122184	176.104	61.6581	-2.85613	HSPG2	heparan sulfate proteoglycan 2 [Source:HGNC Symbol;Acc:5273]
PPP1R3B	0.00826134	17.4402	6.1035	-2.8574	PPP1R3B	protein phosphatase 1, regulatory subunit 3B [Source:HGNC Symbol;Acc:14942]
CALM1	0.0463696	812.71	284.119	-2.86045	CALM1	calmodulin 3 (phosphorylase kinase, delta) [Source:HGNC Symbol;Acc:1449]
C2orf69	0.00740309	29.726	10.3639	-2.86822
PKP4	0.00584394	185.057	64.4327	-2.8721	PKP4	plakophilin 4 [Source:HGNC Symbol;Acc:9026]
DOCK9	0.00364201	64.2768	22.3552	-2.87526	DOCK9	dedicator of cytokinesis 9 [Source:HGNC Symbol;Acc:14132]
FAM73A	0.00496142	21.3377	7.4185	-2.87628	FAM73A	family with sequence similarity 73, member A [Source:HGNC Symbol;Acc:24741]
ZXDB	0.013593	11.0077	3.82642	-2.87676	ZXDB	zinc finger, X-linked, duplicated B [Source:HGNC Symbol;Acc:13199]
INO80D	0.00508119	10.8985	3.78767	-2.87737	INO80D	INO80 complex subunit D [Source:HGNC Symbol;Acc:25997]
CPXM2	0.027035	12.5881	4.366	-2.88321	CPXM2	carboxypeptidase X (M14 family), member 2 [Source:HGNC Symbol;Acc:26977]
TBC1D9	0.00432487	27.711	9.60183	-2.88601	TBC1D9	TBC1 domain family, member 9 (with GRAM domain) [Source:HGNC Symbol;Acc:21710]
SLC38A2	0.0110963	467.953	161.54	-2.89682	SLC38A2	solute carrier family 38, member 2 [Source:HGNC Symbol;Acc:13448]
ZDHHC21	0.00357791	39.5193	13.6368	-2.89798	ZDHHC21	zinc finger, DHHC-type containing 21 [Source:HGNC Symbol;Acc:20750]
SAMHD1	0.0136447	20.3114	7.001	-2.90122	SAMHD1	SAM domain and HD domain 1 [Source:HGNC Symbol;Acc:15925]
NXPE3	0.00283648	51.1802	17.5764	-2.91187	NXPE3	neurexophilin and PC-esterase domain family, member 3 [Source:HGNC Symbol;Acc:28238]
IFFO2	0.00279449	43.8752	15.0664	-2.91212	IFFO2	intermediate filament family orphan 2 [Source:HGNC Symbol;Acc:27006]
SLC39A10	0.00343622	90.9685	31.2318	-2.91269	SLC39A10	solute carrier family 39 (zinc transporter), member 10 [Source:HGNC Symbol;Acc:20861]
RNF170	0.00430276	25.1418	8.62433	-2.91522	RNF170	ring finger protein 170 [Source:HGNC Symbol;Acc:25358]
FIGNL2	0.0033149	39.2272	13.4427	-2.91812
FNIP2	0.0169561	10.1102	3.44433	-2.9353	FNIP2	folliculin interacting protein 2 [Source:HGNC Symbol;Acc:29280]
EOGT	0.00268619	86.8827	29.5585	-2.93935	EOGT	EGF domain-specific O-linked N-acetylglucosamine (GlcNAc) transferase [Source:HGNC Symbol;Acc:28526]
ZNF530	0.0342914	13.2947	4.51433	-2.94501	ZNF530	zinc finger protein 530 [Source:HGNC Symbol;Acc:29297]
PLCL1	0.00493895	15.4518	5.24017	-2.94873	PLCL1	phospholipase C-like 1 [Source:HGNC Symbol;Acc:9063]
MMP15	0.00217748	68.7018	23.2327	-2.95712	MMP15	matrix metallopeptidase 15 (membrane-inserted) [Source:HGNC Symbol;Acc:7161]
VANGL1	0.00257521	16.7335	5.65725	-2.95789	VANGL1	VANGL planar cell polarity protein 1 [Source:HGNC Symbol;Acc:15512]
CRIM1	0.00442922	222.428	75.0043	-2.96554	CRIM1	cysteine rich transmembrane BMP regulator 1 (chordin-like) [Source:HGNC Symbol;Acc:2359]
SPINK5	0.021309	14.3168	4.826	-2.9666	SPINK5	serine peptidase inhibitor, Kazal type 5 [Source:HGNC Symbol;Acc:15464]
GCNT2	0.00505267	18.0464	6.07475	-2.97073	GCNT2	glucosaminyl (N-acetyl) transferase 2, I-branching enzyme (I blood group) [Source:HGNC Symbol;Acc:4204]
RNF149	0.00241258	103.737	34.9043	-2.97203	RNF149	ring finger protein 149 [Source:HGNC Symbol;Acc:23137]
ARHGAP28	0.0025633	32.9131	11.0393	-2.98144	ARHGAP28	Rho GTPase activating protein 28 [Source:HGNC Symbol;Acc:25509]
ASAP2	0.0023845	95.0718	31.8877	-2.98146	ASAP2	ArfGAP with SH3 domain, ankyrin repeat and PH domain 2 [Source:HGNC Symbol;Acc:2721]
LPGAT1	0.0020025	50.166	16.8189	-2.98271	LPGAT1	lysophosphatidylglycerol acyltransferase 1 [Source:HGNC Symbol;Acc:28985]
COL5A2	0.00370882	182.155	61.036	-2.98439	COL5A2	collagen, type V, alpha 2 [Source:HGNC Symbol;Acc:2210]
ZNF681	0.0050955	14.4443	4.8335	-2.98838	ZNF681	zinc finger protein 681 [Source:HGNC Symbol;Acc:26457]
MIR4444-1	0.000615778	6953.49	2325.24	-2.99044
ATP8B1	0.00735635	13.2293	4.41642	-2.99549	ATP8B1	ATPase, aminophospholipid transporter, class I, type 8B, member 1 [Source:HGNC Symbol;Acc:3706]
C18orf54	0.00200764	50.8072	16.9518	-2.99715
PPM1F	0.00699815	457.622	152.657	-2.99772	PPM1F	protein phosphatase, Mg2+/Mn2+ dependent, 1F [Source:HGNC Symbol;Acc:19388]
PABPC4L	0.00233631	27.0743	9.01433	-3.00348	PABPC4L	poly(A) binding protein, cytoplasmic 4-like [Source:HGNC Symbol;Acc:31955]
TUBB3	0.00277569	204.445	68.0543	-3.00415	TUBB3	tubulin, beta 3 class III [Source:HGNC Symbol;Acc:20772]
DST	0.000988402	21.696	7.22183	-3.00422	DST	dystonin [Source:HGNC Symbol;Acc:1090]
GNA11	0.00299408	65.9768	21.9485	-3.00598	GNA11	guanine nucleotide binding protein (G protein), alpha 11 (Gq class) [Source:HGNC Symbol;Acc:4379]
FKBP9	0.00237139	112.389	37.3568	-3.00851	FKBP9	FK506 binding protein 9, 63 kDa [Source:HGNC Symbol;Acc:3725]
SALL1	0.00205595	34.3893	11.4243	-3.01018	SALL1	spalt-like transcription factor 1 [Source:HGNC Symbol;Acc:10524]
C12orf49	0.00206039	94.9427	31.521	-3.01204
WDFY2	0.0136363	12.9485	4.2935	-3.01584	WDFY2	WD repeat and FYVE domain containing 2 [Source:HGNC Symbol;Acc:20482]
AHR	0.00416253	15.2072	5.03975	-3.01746	AHR	aryl hydrocarbon receptor [Source:HGNC Symbol;Acc:348]
CDK11A	0.00291103	305.697	101.204	-3.02062	CDK11A	cyclin-dependent kinase 11A [Source:HGNC Symbol;Acc:1730]
SGK1	0.00237152	144.135	47.6935	-3.02211	SGK1	serum/glucocorticoid regulated kinase 1 [Source:HGNC Symbol;Acc:10810]
MBNL1	0.00282614	162.941	53.8939	-3.02337	MBNL1	muscleblind-like splicing regulator 1 [Source:HGNC Symbol;Acc:6923]
AKAP2	0.00288489	398.429	131.739	-3.02438	AKAP2	PALM2-AKAP2 readthrough [Source:HGNC Symbol;Acc:33529]
TPM1	0.0016225	372.568	123.125	-3.02593	TPM1	tropomyosin 1 (alpha) [Source:HGNC Symbol;Acc:12010]
PLEKHG1	0.00278397	113.997	37.6685	-3.02632	PLEKHG1	pleckstrin homology domain containing, family G (with RhoGef domain) member 1 [Source:HGNC Symbol;Acc:20884]
LAMP2	0.00266565	190.862	62.9693	-3.03103	LAMP2	lysosomal-associated membrane protein 2 [Source:HGNC Symbol;Acc:6501]
IGSF3	0.00326631	15.7685	5.19975	-3.03255	IGSF3	immunoglobulin superfamily, member 3 [Source:HGNC Symbol;Acc:5950]
ZC3HAV1L	0.0111043	26.2885	8.66183	-3.03498	ZC3HAV1L	zinc finger CCCH-type, antiviral 1-like [Source:HGNC Symbol;Acc:22423]
PCNX	0.00155081	18.5335	6.1035	-3.03654	PCNX	pecanex homolog (Drosophila) [Source:HGNC Symbol;Acc:19740]
ETAA1	0.00646151	21.7985	7.17767	-3.03699	ETAA1	Ewing tumor-associated antigen 1 [Source:HGNC Symbol;Acc:24648]
UBE2D1	0.00432184	36.0702	11.8718	-3.0383	UBE2D1	ubiquitin-conjugating enzyme E2D 1 [Source:HGNC Symbol;Acc:12474]
ID1	0.00241537	320.508	105.452	-3.03938	ID1	inhibitor of DNA binding 1, dominant negative helix-loop-helix protein [Source:HGNC Symbol;Acc:5360]
FGF2	0.0143413	8.296	2.72433	-3.04515	FGF2	fibroblast growth factor 2 (basic) [Source:HGNC Symbol;Acc:3676]
LCLAT1	0.00148536	49.7935	16.3202	-3.05104	LCLAT1	lysocardiolipin acyltransferase 1 [Source:HGNC Symbol;Acc:26756]
COMMD3-BMI1	0.00142655	24.8227	8.13183	-3.05253
FAM101A	0.0167025	13.2027	4.3235	-3.0537	FAM101A	family with sequence similarity 101, member A [Source:HGNC Symbol;Acc:27051]
SCAMP1	0.0012829	59.3614	19.4102	-3.05826
WARS2	0.0433158	10.9293	3.5735	-3.05844	WARS2	tryptophanyl tRNA synthetase 2, mitochondrial [Source:HGNC Symbol;Acc:12730]
MIR3652	0.00221388	3675.61	1201.24	-3.05986
NAV2	0.00343606	10.1785	3.32475	-3.06143	NAV2	neuron navigator 2 [Source:HGNC Symbol;Acc:15997]
AGFG2	0.00380637	17.966	5.86517	-3.06317	AGFG2	ArfGAP with FG repeats 2 [Source:HGNC Symbol;Acc:5177]
PAR5	0.00233642	36.3443	11.8452	-3.06828
ADAM19	0.00133388	51.7193	16.8356	-3.07203	ADAM19	ADAM metallopeptidase domain 19 [Source:HGNC Symbol;Acc:197]
EDEM1	0.00132014	77.0098	25.0602	-3.07299	EDEM1	ER degradation enhancer, mannosidase alpha-like 1 [Source:HGNC Symbol;Acc:18967]
LBH	0.00730682	624.293	202.693	-3.08	LBH	limb bud and heart development [Source:HGNC Symbol;Acc:29532]
CCNYL1	0.00183325	119.49	38.7452	-3.084	CCNYL1	cyclin Y-like 1 [Source:HGNC Symbol;Acc:26868]
TTTY15	0.00185963	25.6002	8.29183	-3.0874
LOC645212	0.0288058	15.651	5.06808	-3.08815
GNG7	0.0341943	7.80933	2.526	-3.09158	GNG7	guanine nucleotide binding protein (G protein), gamma 7 [Source:HGNC Symbol;Acc:4410]
SEC23A	0.00178891	164.428	53.1768	-3.09211	SEC23A	Sec23 homolog A (S. cerevisiae) [Source:HGNC Symbol;Acc:10701]
TMEFF1	0.00206092	70.9568	22.941	-3.09301	TMEFF1	transmembrane protein with EGF-like and two follistatin-like domains 1 [Source:HGNC Symbol;Acc:11866]
DSE	0.00666061	14.636	4.72183	-3.09964	DSE	dermatan sulfate epimerase [Source:HGNC Symbol;Acc:21144]
GAP43	0.00143423	344.684	110.966	-3.10622	GAP43	growth associated protein 43 [Source:HGNC Symbol;Acc:4140]
FAM134C	0.00149545	41.7252	13.4277	-3.1074	FAM134C	family with sequence similarity 134, member C [Source:HGNC Symbol;Acc:27258]
ALDH1A3	0.0301546	9.72808	3.12433	-3.11365	ALDH1A3	aldehyde dehydrogenase 1 family, member A3 [Source:HGNC Symbol;Acc:409]
MAT2B	0.00162751	116.304	37.3252	-3.11598	MAT2B	methionine adenosyltransferase II, beta [Source:HGNC Symbol;Acc:6905]
WASF1	0.00224326	125.634	40.2143	-3.12412	WASF1	WAS protein family, member 1 [Source:HGNC Symbol;Acc:12732]
SLC1A4	0.0157199	9.426	3.01475	-3.12663	SLC1A4	solute carrier family 1 (glutamate/neutral amino acid transporter), member 4 [Source:HGNC Symbol;Acc:10942]
KBTBD7	0.00638642	22.2477	7.11433	-3.12716	KBTBD7	kelch repeat and BTB (POZ) domain containing 7 [Source:HGNC Symbol;Acc:25266]
PET117	0.00380637	71.6102	22.8864	-3.12894	PET117	PET117 homolog (S. cerevisiae) [Source:HGNC Symbol;Acc:40045]
TSPAN11	0.0240225	6.61683	2.11267	-3.13198	TSPAN11	tetraspanin 11 [Source:HGNC Symbol;Acc:30795]
PRKAG2	0.00114491	84.9493	27.1214	-3.13219	PRKAG2	protein kinase, AMP-activated, gamma 2 non-catalytic subunit [Source:HGNC Symbol;Acc:9386]
ENTPD7	0.000939936	23.7952	7.58975	-3.13517	ENTPD7	ectonucleoside triphosphate diphosphohydrolase 7 [Source:HGNC Symbol;Acc:19745]
SWT1	0.0301546	9.11933	2.90642	-3.13766	SWT1	SWT1 RNA endoribonuclease homolog (S. cerevisiae) [Source:HGNC Symbol;Acc:16785]
CCDC85A	0.0242438	9.75183	3.106	-3.13968	CCDC85A	coiled-coil domain containing 85A [Source:HGNC Symbol;Acc:29400]
RWDD2B	0.0242438	21.5185	6.84642	-3.14303	RWDD2B	RWD domain containing 2B [Source:HGNC Symbol;Acc:1302]
GNAQ	0.00108138	75.2218	23.9252	-3.14405	GNAQ	guanine nucleotide binding protein (G protein), q polypeptide [Source:HGNC Symbol;Acc:4390]
C5orf15	0.00126706	226.469	71.9952	-3.14562
RAPGEF2	0.0017552	144.827	46.0089	-3.1478	RAPGEF2	Rap guanine nucleotide exchange factor (GEF) 2 [Source:HGNC Symbol;Acc:16854]
PDE4D	0.000936734	34.001	10.7939	-3.15002	PDE4D	phosphodiesterase 4D, cAMP-specific [Source:HGNC Symbol;Acc:8783]
SPRY4	0.00125098	287.361	91.1868	-3.15134	SPRY4	sprouty homolog 4 (Drosophila) [Source:HGNC Symbol;Acc:15533]
MAP1B	0.00219136	163.384	51.7668	-3.15616	MAP1B	microtubule-associated protein 1B [Source:HGNC Symbol;Acc:6836]
ARRDC3	0.000868034	75.3952	23.8827	-3.1569	ARRDC3	arrestin domain containing 3 [Source:HGNC Symbol;Acc:29263]
CEP55	0.00178062	106.662	33.7681	-3.15866	CEP55	centrosomal protein 55kDa [Source:HGNC Symbol;Acc:1161]
PDGFB	0.00135859	93.176	29.4968	-3.15885	PDGFB	platelet-derived growth factor beta polypeptide [Source:HGNC Symbol;Acc:8800]
TYRO3	0.00104151	38.4035	12.1535	-3.15987	TYRO3	TYRO3 protein tyrosine kinase [Source:HGNC Symbol;Acc:12446]
MYADM	0.00177454	304.728	96.4343	-3.15995	MYADM	myeloid-associated differentiation marker [Source:HGNC Symbol;Acc:7544]
CENPH	0.00184147	122.056	38.6181	-3.16058	CENPH	centromere protein H [Source:HGNC Symbol;Acc:17268]
CAMK2D	3.25023e-06	25.516	8.06517	-3.16373	CAMK2D	calcium/calmodulin-dependent protein kinase II delta [Source:HGNC Symbol;Acc:1462]
FZD6	0.002501	24.9089	7.86725	-3.16615	FZD6	frizzled family receptor 6 [Source:HGNC Symbol;Acc:4044]
FAM174B	0.000827647	68.2843	21.5502	-3.16862	FAM174B	family with sequence similarity 174, member B [Source:HGNC Symbol;Acc:34339]
ABTB2	0.0323933	6.61683	2.08683	-3.17075	ABTB2	ankyrin repeat and BTB (POZ) domain containing 2 [Source:HGNC Symbol;Acc:23842]
RCSD1	0.00104078	176.734	55.5885	-3.17933	RCSD1	RCSD domain containing 1 [Source:HGNC Symbol;Acc:28310]
ZNF805	0.00166997	11.681	3.6735	-3.1798	ZNF805	zinc finger protein 805 [Source:HGNC Symbol;Acc:23272]
LRRC8C	0.000684002	70.1743	22.0685	-3.17984	LRRC8C	leucine rich repeat containing 8 family, member C [Source:HGNC Symbol;Acc:25075]
LPAR6	0.000802242	181.9	57.0177	-3.19024	LPAR6	lysophosphatidic acid receptor 6 [Source:HGNC Symbol;Acc:15520]
DCK	0.00108314	235.801	73.8777	-3.19178	DCK	deoxycytidine kinase [Source:HGNC Symbol;Acc:2704]
COX10-AS1	0.0413077	15.1877	4.74933	-3.19785
ADAMTS4	0.000762537	87.7393	27.4327	-3.19835	ADAMTS4	ADAM metallopeptidase with thrombospondin type 1 motif, 4 [Source:HGNC Symbol;Acc:220]
LPP	0.00101288	35.7547	11.1493	-3.2069	LPP	LIM domain containing preferred translocation partner in lipoma [Source:HGNC Symbol;Acc:6679]
RARG	0.000472898	53.3918	16.6043	-3.21554	RARG	retinoic acid receptor, gamma [Source:HGNC Symbol;Acc:9866]
DPYSL2	0.000947065	203.774	63.2464	-3.2219	DPYSL2	dihydropyrimidinase-like 2 [Source:HGNC Symbol;Acc:3014]
B4GALT6	0.000939813	30.1223	9.3485	-3.22215	B4GALT6	UDP-Gal:betaGlcNAc beta 1,4- galactosyltransferase, polypeptide 6 [Source:HGNC Symbol;Acc:929]
DUSP18	0.0480971	11.3668	3.51933	-3.22983	DUSP18	dual specificity phosphatase 18 [Source:HGNC Symbol;Acc:18484]
SHISA9	0.00075001	27.3843	8.47433	-3.23144	SHISA9	shisa family member 9 [Source:HGNC Symbol;Acc:37231]
TRIM47	0.00287444	31.5368	9.75933	-3.23145	TRIM47	tripartite motif containing 47 [Source:HGNC Symbol;Acc:19020]
CTHRC1	0.00217993	85.471	26.4414	-3.23247	CTHRC1	collagen triple helix repeat containing 1 [Source:HGNC Symbol;Acc:18831]
NIN	0.000408706	51.9043	16.0273	-3.23851	NIN	ninein (GSK3B interacting protein) [Source:HGNC Symbol;Acc:14906]
BCL6	0.020858	11.3352	3.49892	-3.23962	BCL6	B-cell CLL/lymphoma 6 [Source:HGNC Symbol;Acc:1001]
LSM2	0.000752928	247.559	76.2518	-3.2466	LSM2	LSM2 homolog, U6 small nuclear RNA associated (S. cerevisiae) [Source:HGNC Symbol;Acc:13940]
PCYT2	0.00853244	12.9718	3.98267	-3.25707	PCYT2	phosphate cytidylyltransferase 2, ethanolamine [Source:HGNC Symbol;Acc:8756]
FAM72B	0.0155372	21.3035	6.53892	-3.25796	FAM72B	family with sequence similarity 72, member B [Source:HGNC Symbol;Acc:24805]
TAOK1	0.000680634	64.9735	19.9423	-3.25808	TAOK1	TAO kinase 1 [Source:HGNC Symbol;Acc:29259]
AKAP12	0.00395196	574.69	175.751	-3.26991	AKAP12	A kinase (PRKA) anchor protein 12 [Source:HGNC Symbol;Acc:370]
CBY1	0.000402195	274.928	83.7702	-3.28193	CBY1	chibby homolog 1 (Drosophila) [Source:HGNC Symbol;Acc:1307]
ZNF484	0.0191195	9.311	2.83683	-3.28218	ZNF484	zinc finger protein 484 [Source:HGNC Symbol;Acc:23385]
TMOD2	0.000469097	38.4618	11.7035	-3.28635	TMOD2	tropomodulin 2 (neuronal) [Source:HGNC Symbol;Acc:11872]
TRMT61B	0.00365923	31.1368	9.466	-3.28933	TRMT61B	tRNA methyltransferase 61 homolog B (S. cerevisiae) [Source:HGNC Symbol;Acc:26070]
PVRL3	0.00148659	15.9277	4.841	-3.29016	PVRL3	poliovirus receptor-related 3 [Source:HGNC Symbol;Acc:17664]
CSF2RB	0.000884705	24.2418	7.3485	-3.29888	CSF2RB	colony stimulating factor 2 receptor, beta, low-affinity (granulocyte-macrophage) [Source:HGNC Symbol;Acc:2436]
RAB3D	0.000545664	44.1502	13.3743	-3.30111	RAB3D	RAB3D, member RAS oncogene family [Source:HGNC Symbol;Acc:9779]
RAPGEF1	0.000427782	107.778	32.5552	-3.31062	RAPGEF1	Rap guanine nucleotide exchange factor (GEF) 1 [Source:HGNC Symbol;Acc:4568]
ZNF398	0.00794176	9.24392	2.78975	-3.31353	ZNF398	zinc finger protein 398 [Source:HGNC Symbol;Acc:18373]
CPNE3	0.000494047	36.0847	10.8693	-3.31987	CPNE3	copine III [Source:HGNC Symbol;Acc:2316]
HIP1R	0.000485053	40.4997	12.1964	-3.32063	HIP1R	huntingtin interacting protein 1 related [Source:HGNC Symbol;Acc:18415]
TCP11L1	0.000979315	30.4627	9.17142	-3.32148	TCP11L1	t-complex 11, testis-specific-like 1 [Source:HGNC Symbol;Acc:25655]
CCDC85C	0.000710549	23.8802	7.1885	-3.322	CCDC85C	coiled-coil domain containing 85C [Source:HGNC Symbol;Acc:35459]
ZNF264	0.000537922	13.1177	3.94433	-3.3257	ZNF264	zinc finger protein 264 [Source:HGNC Symbol;Acc:13057]
FOXN3	0.000362632	25.0002	7.51183	-3.3281	FOXN3	forkhead box N3 [Source:HGNC Symbol;Acc:1928]
CALCRL	0.000344353	108.984	32.7314	-3.32966	CALCRL	calcitonin receptor-like [Source:HGNC Symbol;Acc:16709]
BHLHB9	0.0105174	10.4593	3.13267	-3.3388	BHLHB9	basic helix-loop-helix domain containing, class B, 9 [Source:HGNC Symbol;Acc:29353]
CTGF	0.000429121	173.273	51.8868	-3.33943	CTGF	connective tissue growth factor [Source:HGNC Symbol;Acc:2500]
KL	0.00486971	10.941	3.27267	-3.34315	KL	klotho [Source:HGNC Symbol;Acc:6344]
KLF5	0.0288058	9.0135	2.69517	-3.34432	KLF5	Kruppel-like factor 5 (intestinal) [Source:HGNC Symbol;Acc:6349]
TCF4	0.000564262	172.965	51.7027	-3.34538	TCF4	transcription factor 4 [Source:HGNC Symbol;Acc:11634]
PTPN4	0.00247269	5.88433	1.75808	-3.34702	PTPN4	protein tyrosine phosphatase, non-receptor type 4 (megakaryocyte) [Source:HGNC Symbol;Acc:9656]
LRRC32	0.00169519	17.7077	5.29017	-3.34728	LRRC32	leucine rich repeat containing 32 [Source:HGNC Symbol;Acc:4161]
ADCY1	0.00143199	6.33183	1.891	-3.3484	ADCY1	adenylate cyclase 1 (brain) [Source:HGNC Symbol;Acc:232]
EGLN1	0.000273301	64.5764	19.2568	-3.35343	EGLN1	egl-9 family hypoxia-inducible factor 1 [Source:HGNC Symbol;Acc:1232]
NPHP1	0.00738517	13.1302	3.90975	-3.35831	NPHP1	nephronophthisis 1 (juvenile) [Source:HGNC Symbol;Acc:7905]
SYT1	0.00947296	8.91933	2.65517	-3.35924	SYT1	synaptotagmin I [Source:HGNC Symbol;Acc:11509]
GPSM2	0.00151319	24.8285	7.36433	-3.37145	GPSM2	G-protein signaling modulator 2 [Source:HGNC Symbol;Acc:29501]
TP53INP1	0.000277563	84.3993	25.021	-3.37314	TP53INP1	tumor protein p53 inducible nuclear protein 1 [Source:HGNC Symbol;Acc:18022]
P4HA2	0.00169519	33.6972	9.91267	-3.39941	P4HA2	prolyl 4-hydroxylase, alpha polypeptide II [Source:HGNC Symbol;Acc:8547]
MORN4	0.0090318	16.021	4.71267	-3.39956	MORN4	MORN repeat containing 4 [Source:HGNC Symbol;Acc:24001]
VWF	0.000246133	75.5852	22.2143	-3.40254	VWF	von Willebrand factor [Source:HGNC Symbol;Acc:12726]
HERC5	0.0010752	22.9452	6.74142	-3.40361	HERC5	HECT and RLD domain containing E3 ubiquitin protein ligase 5 [Source:HGNC Symbol;Acc:24368]
EFCAB14	0.000411925	175.751	51.6268	-3.40426	EFCAB14	EF-hand calcium binding domain 14 [Source:HGNC Symbol;Acc:29051]
MBOAT2	0.000307989	50.8627	14.9385	-3.4048	MBOAT2	membrane bound O-acyltransferase domain containing 2 [Source:HGNC Symbol;Acc:25193]
PDE5A	0.00391477	7.7885	2.27975	-3.41638	PDE5A	phosphodiesterase 5A, cGMP-specific [Source:HGNC Symbol;Acc:8784]
OIT3	0.000355905	64.3293	18.8152	-3.41901	OIT3	oncoprotein induced transcript 3 [Source:HGNC Symbol;Acc:29953]
IRS1	0.00245844	6.73517	1.9685	-3.42147	IRS1	insulin receptor substrate 1 [Source:HGNC Symbol;Acc:6125]
SULF2	0.000145649	95.9393	28.0293	-3.42282	SULF2	sulfatase 2 [Source:HGNC Symbol;Acc:20392]
PHLDB2	0.000261079	37.4685	10.941	-3.4246	PHLDB2	pleckstrin homology-like domain, family B, member 2 [Source:HGNC Symbol;Acc:29573]
HIPK3	0.000307839	31.6568	9.20975	-3.43732	HIPK3	homeodomain interacting protein kinase 3 [Source:HGNC Symbol;Acc:4915]
EHD3	0.000206516	77.1035	22.4068	-3.44107	EHD3	EH-domain containing 3 [Source:HGNC Symbol;Acc:3244]
RASSF3	0.000273253	278.814	80.991	-3.44253	RASSF3	Ras association (RalGDS/AF-6) domain family member 3 [Source:HGNC Symbol;Acc:14271]
CBLN1	0.000253795	65.9527	19.1106	-3.45111	CBLN1	cerebellin 1 precursor [Source:HGNC Symbol;Acc:1543]
CENPA	0.000509847	115.484	33.3377	-3.46408	CENPA	centromere protein A [Source:HGNC Symbol;Acc:1851]
GNA14	0.00108573	28.2468	8.14683	-3.46722	GNA14	guanine nucleotide binding protein (G protein), alpha 14 [Source:HGNC Symbol;Acc:4382]
RASSF2	0.000309692	146.33	42.176	-3.46951	RASSF2	Ras association (RalGDS/AF-6) domain family member 2 [Source:HGNC Symbol;Acc:9883]
ITPRIPL2	0.000375461	129.143	37.1285	-3.47828	ITPRIPL2	inositol 1,4,5-trisphosphate receptor interacting protein-like 2 [Source:HGNC Symbol;Acc:27257]
MYOF	0.00269338	7.93975	2.27975	-3.48273	MYOF	myoferlin [Source:HGNC Symbol;Acc:3656]
TP53INP2	0.000180704	62.6368	17.9835	-3.48302	TP53INP2	tumor protein p53 inducible nuclear protein 2 [Source:HGNC Symbol;Acc:16104]
FREM1	0.0481154	7.64392	2.19058	-3.48944	FREM1	FRAS1 related extracellular matrix 1 [Source:HGNC Symbol;Acc:23399]
MSMO1	0.000195085	356.613	102.179	-3.4901	MSMO1	methylsterol monooxygenase 1 [Source:HGNC Symbol;Acc:10545]
PDP1	0.000194242	53.4914	15.3035	-3.49537	PDP1	pyruvate dehyrogenase phosphatase catalytic subunit 1 [Source:HGNC Symbol;Acc:9279]
C1GALT1C1	0.000268738	95.6685	27.3673	-3.49573	C1GALT1C1	C1GALT1-specific chaperone 1 [Source:HGNC Symbol;Acc:24338]
ZNF285	0.0491804	8.9685	2.56517	-3.49626	ZNF285	zinc finger protein 285 [Source:HGNC Symbol;Acc:13079]
GPR180	0.000575676	12.251	3.49892	-3.50137	GPR180	G protein-coupled receptor 180 [Source:HGNC Symbol;Acc:28899]
ADAM9	0.00011835	49.5402	14.1068	-3.51179	ADAM9	ADAM metallopeptidase domain 9 [Source:HGNC Symbol;Acc:216]
PPP2R3B	0.0291247	10.6768	3.03183	-3.52158	PPP2R3B	protein phosphatase 2, regulatory subunit B'', beta [Source:HGNC Symbol;Acc:13417]
MARCKS	0.00167516	788.011	223.662	-3.52323	MARCKS	myristoylated alanine-rich protein kinase C substrate [Source:HGNC Symbol;Acc:6759]
NMRK1	0.000666456	43.686	12.3635	-3.53347	NMRK1	nicotinamide riboside kinase 1 [Source:HGNC Symbol;Acc:26057]
ELK4	0.000122517	31.0598	8.77058	-3.54136	ELK4	ELK4, ETS-domain protein (SRF accessory protein 1) [Source:HGNC Symbol;Acc:3326]
TTC39B	0.0424191	8.15892	2.29808	-3.55031	TTC39B	tetratricopeptide repeat domain 39B [Source:HGNC Symbol;Acc:23704]
SCAND2P	0.0162419	7.13017	2.00683	-3.55294
MRC1	0.000109683	64.4752	18.1431	-3.55371	MRC1	mannose receptor, C type 1 [Source:HGNC Symbol;Acc:7228]
GLI3	0.00183416	6.57933	1.84017	-3.5754	GLI3	GLI family zinc finger 3 [Source:HGNC Symbol;Acc:4319]
STARD4	0.00755683	1439.91	402.724	-3.57542	STARD4	StAR-related lipid transfer (START) domain containing 4 [Source:HGNC Symbol;Acc:18058]
TSPAN15	0.000178122	179.001	49.9902	-3.58072	TSPAN15	tetraspanin 15 [Source:HGNC Symbol;Acc:23298]
BMPR2	9.22773e-05	37.766	10.5077	-3.59414	BMPR2	bone morphogenetic protein receptor, type II (serine/threonine kinase) [Source:HGNC Symbol;Acc:1078]
JAM3	0.000569985	615.441	171.203	-3.59479	JAM3	junctional adhesion molecule 3 [Source:HGNC Symbol;Acc:15532]
LOC100505812	0.000142585	89.4777	24.8785	-3.59659
SAMD8	0.000139765	55.1685	15.3035	-3.60496	SAMD8	sterile alpha motif domain containing 8 [Source:HGNC Symbol;Acc:26320]
ORAI3	0.00145325	24.731	6.85808	-3.60611	ORAI3	ORAI calcium release-activated calcium modulator 3 [Source:HGNC Symbol;Acc:28185]
GOLGA6L5	0.000113871	15.0106	4.15975	-3.60853
SLFN5	0.000385059	18.951	5.24017	-3.61649	SLFN5	schlafen family member 5 [Source:HGNC Symbol;Acc:28286]
KIAA1147	9.53113e-05	55.7318	15.4027	-3.61832
MCC	0.000133365	19.2493	5.30517	-3.62841	MCC	mutated in colorectal cancers [Source:HGNC Symbol;Acc:6935]
TNFRSF11A	0.00090096	46.0764	12.6977	-3.62873	TNFRSF11A	tumor necrosis factor receptor superfamily, member 11a, NFKB activator [Source:HGNC Symbol;Acc:11908]
SAP30L	0.000777524	11.021	3.03183	-3.63509	SAP30L	SAP30-like [Source:HGNC Symbol;Acc:25663]
NT5E	0.000164241	25.0485	6.881	-3.64024	NT5E	5'-nucleotidase, ecto (CD73) [Source:HGNC Symbol;Acc:8021]
MYO6	8.25318e-05	81.3293	22.3235	-3.64322	MYO6	myosin VI [Source:HGNC Symbol;Acc:7605]
CMPK2	0.0132105	12.9485	3.55392	-3.64345	CMPK2	cytidine monophosphate (UMP-CMP) kinase 2, mitochondrial [Source:HGNC Symbol;Acc:27015]
TRIM36	0.0121168	6.57933	1.80433	-3.64641	TRIM36	tripartite motif containing 36 [Source:HGNC Symbol;Acc:16280]
RAPGEF5	9.63282e-05	31.271	8.57058	-3.64864	RAPGEF5	Rap guanine nucleotide exchange factor (GEF) 5 [Source:HGNC Symbol;Acc:16862]
TNFSF10	0.000382756	37.406	10.211	-3.6633	TNFSF10	tumor necrosis factor (ligand) superfamily, member 10 [Source:HGNC Symbol;Acc:11925]
TRIM6	0.00730936	9.83183	2.6835	-3.66381	TRIM6	tripartite motif containing 6 [Source:HGNC Symbol;Acc:16277]
MSL3P1	0.018802	13.341	3.63725	-3.66788
TANC2	0.000240293	8.60433	2.34517	-3.66896	TANC2	tetratricopeptide repeat, ankyrin repeat and coiled-coil containing 2 [Source:HGNC Symbol;Acc:30212]
FAM107B	0.000531198	759.782	207.026	-3.66998	FAM107B	family with sequence similarity 107, member B [Source:HGNC Symbol;Acc:23726]
PREX1	9.96914e-05	139.343	37.8068	-3.68567	PREX1	phosphatidylinositol-3,4,5-trisphosphate-dependent Rac exchange factor 1 [Source:HGNC Symbol;Acc:32594]
KLF6	9.25732e-05	239.684	65.0118	-3.68678	KLF6	Kruppel-like factor 6 [Source:HGNC Symbol;Acc:2235]
FRMD3	0.000819777	18.2585	4.95183	-3.68722	FRMD3	FERM domain containing 3 [Source:HGNC Symbol;Acc:24125]
COLEC10	0.0162419	15.7402	4.24642	-3.70669	COLEC10	collectin sub-family member 10 (C-type lectin) [Source:HGNC Symbol;Acc:2220]
PALLD	0.000791749	14.3535	3.86683	-3.71195	PALLD	palladin, cytoskeletal associated protein [Source:HGNC Symbol;Acc:17068]
LFNG	7.16348e-05	211.994	57.0485	-3.71604	LFNG	LFNG O-fucosylpeptide 3-beta-N-acetylglucosaminyltransferase [Source:HGNC Symbol;Acc:6560]
GPX8	0.000101311	174.914	47.0485	-3.71775	GPX8	glutathione peroxidase 8 (putative) [Source:HGNC Symbol;Acc:33100]
GAB1	5.76988e-05	24.4189	6.56683	-3.71852	GAB1	GRB2-associated binding protein 1 [Source:HGNC Symbol;Acc:4066]
APBB2	0.000127076	20.4335	5.49267	-3.72014	APBB2	amyloid beta (A4) precursor protein-binding, family B, member 2 [Source:HGNC Symbol;Acc:582]
SERINC5	0.000663369	20.6252	5.536	-3.72564	SERINC5	serine incorporator 5 [Source:HGNC Symbol;Acc:18825]
ZEB1	0.000109489	127.538	34.2139	-3.72765	ZEB1	zinc finger E-box binding homeobox 1 [Source:HGNC Symbol;Acc:11642]
RP1L1	0.000387491	9.5635	2.56517	-3.72822
TUBB2B	6.20941e-05	289.825	77.7302	-3.72861	TUBB2B	tubulin, beta 2B class IIb [Source:HGNC Symbol;Acc:30829]
PTPDC1	0.000434234	17.0352	4.5685	-3.72883	PTPDC1	protein tyrosine phosphatase domain containing 1 [Source:HGNC Symbol;Acc:30184]
FAM89B	0.0270947	17.2389	4.60183	-3.7461	FAM89B	family with sequence similarity 89, member B [Source:HGNC Symbol;Acc:16708]
CD93	9.2561e-05	401.907	107.269	-3.74674	CD93	CD93 molecule [Source:HGNC Symbol;Acc:15855]
CDC42EP2	0.000200977	47.5506	12.691	-3.7468	CDC42EP2	CDC42 effector protein (Rho GTPase binding) 2 [Source:HGNC Symbol;Acc:16263]
CNPY4	0.000127076	116.151	30.9852	-3.74861	CNPY4	canopy FGF signaling regulator 4 [Source:HGNC Symbol;Acc:28631]
TSPAN13	0.000290114	778.916	207.548	-3.75293	TSPAN13	tetraspanin 13 [Source:HGNC Symbol;Acc:21643]
CADM1	0.000705136	15.5635	4.11933	-3.77816	CADM1	cell adhesion molecule 1 [Source:HGNC Symbol;Acc:5951]
THSD1	2.65241e-05	79.746	21.066	-3.78553	THSD1	thrombospondin, type I, domain containing 1 [Source:HGNC Symbol;Acc:17754]
RHOBTB1	3.24384e-05	66.5752	17.5764	-3.78776	RHOBTB1	Rho-related BTB domain containing 1 [Source:HGNC Symbol;Acc:18738]
SLC7A11	3.65924e-05	28.5114	7.51183	-3.79553	SLC7A11	solute carrier family 7 (anionic amino acid transporter light chain, xc- system), member 11 [Source:HGNC Symbol;Acc:11059]
SNX18	3.43599e-05	81.7218	21.5077	-3.79966	SNX18	sorting nexin 18 [Source:HGNC Symbol;Acc:19245]
SEL1L3	8.33079e-05	31.8048	8.36975	-3.79996	SEL1L3	sel-1 suppressor of lin-12-like 3 (C. elegans) [Source:HGNC Symbol;Acc:29108]
TRIM71	6.73105e-05	54.8431	14.3514	-3.82144	TRIM71	tripartite motif containing 71, E3 ubiquitin protein ligase [Source:HGNC Symbol;Acc:32669]
IDH1	3.08479e-05	357.328	93.3685	-3.82708	IDH1	isocitrate dehydrogenase 1 (NADP+), soluble [Source:HGNC Symbol;Acc:5382]
COL4A1	0.00133389	3568.36	931.702	-3.82993	COL4A1	collagen, type IV, alpha 1 [Source:HGNC Symbol;Acc:2202]
MYBL1	0.000199017	16.2493	4.2335	-3.83827	MYBL1	v-myb avian myeloblastosis viral oncogene homolog-like 1 [Source:HGNC Symbol;Acc:7547]
DLC1	8.5084e-05	262.701	68.3585	-3.84299	DLC1	deleted in liver cancer 1 [Source:HGNC Symbol;Acc:2897]
DTX3L	0.000458613	10.6852	2.77183	-3.85491	DTX3L	deltex 3-like (Drosophila) [Source:HGNC Symbol;Acc:30323]
LOC646214	2.37892e-05	65.6514	17.0127	-3.85897
STC1	0.000269887	18.1543	4.7035	-3.85975	STC1	stanniocalcin 1 [Source:HGNC Symbol;Acc:11373]
RASAL2	1.78265e-05	49.4993	12.8168	-3.86206	RASAL2	RAS protein activator like 2 [Source:HGNC Symbol;Acc:9874]
THBD	4.58079e-05	202.076	52.3214	-3.8622	THBD	thrombomodulin [Source:HGNC Symbol;Acc:11784]
APH1B	0.000143083	24.1043	6.22267	-3.87363	APH1B	APH1B gamma secretase subunit [Source:HGNC Symbol;Acc:24080]
SLC46A3	0.00013469	51.7818	13.3668	-3.8739	SLC46A3	solute carrier family 46, member 3 [Source:HGNC Symbol;Acc:27501]
MOB3C	0.00244842	13.7681	3.55392	-3.87406	MOB3C	MOB kinase activator 3C [Source:HGNC Symbol;Acc:29800]
GIMAP6	3.96781e-05	56.5443	14.5602	-3.88349	GIMAP6	GTPase, IMAP family member 6 [Source:HGNC Symbol;Acc:21918]
PRCP	0.000369474	1083.03	278.398	-3.89022	PRCP	prolylcarboxypeptidase (angiotensinase C) [Source:HGNC Symbol;Acc:9344]
AIF1L	0.00276572	11.1177	2.84767	-3.90413	AIF1L	allograft inflammatory factor 1-like [Source:HGNC Symbol;Acc:28904]
COL11A1	5.04494e-05	15.5914	3.96808	-3.92921	COL11A1	collagen, type XI, alpha 1 [Source:HGNC Symbol;Acc:2186]
IPO11-LRRC70	4.31292e-05	121.343	30.7131	-3.95085
RNF145	1.80428e-05	365.067	92.3852	-3.95157	RNF145	ring finger protein 145 [Source:HGNC Symbol;Acc:20853]
LINC00338	2.63816e-05	139.48	35.2243	-3.95977
CNRIP1	0.000130407	44.6456	11.261	-3.96462	CNRIP1	cannabinoid receptor interacting protein 1 [Source:HGNC Symbol;Acc:24546]
UGT8	0.014209	8.6835	2.17767	-3.98752	UGT8	UDP glycosyltransferase 8 [Source:HGNC Symbol;Acc:12555]
GRK5	2.20961e-05	96.6393	24.2114	-3.99148	GRK5	G protein-coupled receptor kinase 5 [Source:HGNC Symbol;Acc:4544]
CDYL2	0.000156518	35.0048	8.75267	-3.99932	CDYL2	chromodomain protein, Y-like 2 [Source:HGNC Symbol;Acc:23030]
CCNG2	1.38288e-05	88.3877	22.0843	-4.00228	CCNG2	cyclin G2 [Source:HGNC Symbol;Acc:1593]
SLC18B1	0.00483982	13.106	3.27267	-4.00469	SLC18B1	solute carrier family 18, subfamily B, member 1 [Source:HGNC Symbol;Acc:21573]
CDCA7L	0.000127986	28.5531	7.11433	-4.01346	CDCA7L	cell division cycle associated 7-like [Source:HGNC Symbol;Acc:30777]
MIR17HG	3.08963e-05	29.6789	7.38933	-4.01645
EGFLAM	0.00809383	6.2585	1.55142	-4.03405	EGFLAM	EGF-like, fibronectin type III and laminin G domains [Source:HGNC Symbol;Acc:26810]
CD97	0.00159266	13.6885	3.3885	-4.03969	CD97	CD97 molecule [Source:HGNC Symbol;Acc:1711]
ADORA1	0.00368055	11.8668	2.93642	-4.04126	ADORA1	adenosine A1 receptor [Source:HGNC Symbol;Acc:262]
FAM26E	5.99732e-05	29.3272	7.241	-4.05017	FAM26E	family with sequence similarity 26, member E [Source:HGNC Symbol;Acc:21568]
PCDHGC3	0.0340388	54.3185	13.2593	-4.09662	PCDHGC3	protocadherin gamma subfamily C, 3 [Source:HGNC Symbol;Acc:8716]
ATP6V1C2	0.00695997	9.36058	2.2685	-4.12633	ATP6V1C2	ATPase, H+ transporting, lysosomal 42kDa, V1 subunit C2 [Source:HGNC Symbol;Acc:18264]
SMIM14	2.24939e-05	87.4527	21.1793	-4.12915	SMIM14	small integral membrane protein 14 [Source:HGNC Symbol;Acc:27321]
NR6A1	0.0028018	17.2389	4.17017	-4.13387	NR6A1	nuclear receptor subfamily 6, group A, member 1 [Source:HGNC Symbol;Acc:7985]
TMEM241	0.00120599	13.8018	3.33642	-4.13672	TMEM241	transmembrane protein 241 [Source:HGNC Symbol;Acc:31723]
BCL10	1.07147e-05	97.3456	23.4748	-4.14682	BCL10	B-cell CLL/lymphoma 10 [Source:HGNC Symbol;Acc:989]
OSTF1	6.14041e-05	867.966	209.246	-4.14806	OSTF1	osteoclast stimulating factor 1 [Source:HGNC Symbol;Acc:8510]
FAM76A	0.000167569	26.491	6.37225	-4.15724	FAM76A	family with sequence similarity 76, member A [Source:HGNC Symbol;Acc:28530]
MB21D2	0.00023003	18.3122	4.39475	-4.16685	MB21D2	Mab-21 domain containing 2 [Source:HGNC Symbol;Acc:30438]
NUDT4P1	5.57457e-06	242.608	58.2018	-4.16839
APOLD1	1.29024e-05	34.8702	8.3485	-4.17682	APOLD1	apolipoprotein L domain containing 1 [Source:HGNC Symbol;Acc:25268]
MAP4K4	0.0006258	1177.6	281.175	-4.18815	MAP4K4	mitogen-activated protein kinase kinase kinase kinase 4 [Source:HGNC Symbol;Acc:6866]
KIAA1456	0.000193452	5.73225	1.36767	-4.19126	KIAA1456	KIAA1456 [Source:HGNC Symbol;Acc:26725]
SORBS2	0.000163566	14.991	3.5735	-4.19505	SORBS2	sorbin and SH3 domain containing 2 [Source:HGNC Symbol;Acc:24098]
DCAF6	6.23244e-06	73.2843	17.4543	-4.19863	DCAF6	DDB1 and CUL4 associated factor 6 [Source:HGNC Symbol;Acc:30002]
LINC00649	0.000274277	22.366	5.32433	-4.20071
ITLN2	0.00150713	33.1552	7.88058	-4.2072	ITLN2	intelectin 2 [Source:HGNC Symbol;Acc:20599]
SLC36A2	0.0434833	5.46017	1.286	-4.24585	SLC36A2	solute carrier family 36 (proton/amino acid symporter), member 2 [Source:HGNC Symbol;Acc:18762]
S1PR2	0.0126848	6.18267	1.45433	-4.2512	S1PR2	sphingosine-1-phosphate receptor 2 [Source:HGNC Symbol;Acc:3169]
SLC25A30	8.96608e-06	122.166	28.6977	-4.257	SLC25A30	solute carrier family 25, member 30 [Source:HGNC Symbol;Acc:27371]
C17orf72	0.00129242	13.0527	3.056	-4.27116
C4orf32	2.13399e-05	42.6477	9.97892	-4.27378
GJA1	0.00260099	2411.81	562.542	-4.28735	GJA1	gap junction protein, alpha 1, 43kDa [Source:HGNC Symbol;Acc:4274]
CDKN2B-AS1	0.000158057	24.8735	5.78933	-4.29644
NAA30	4.42589e-06	276.648	63.9489	-4.32607	NAA30	N(alpha)-acetyltransferase 30, NatC catalytic subunit [Source:HGNC Symbol;Acc:19844]
ATF2	5.15295e-06	77.5468	17.9252	-4.32614	ATF2	activating transcription factor 2 [Source:HGNC Symbol;Acc:784]
TRAF3IP2	0.00500981	7.366	1.6885	-4.36245	TRAF3IP2	TRAF3 interacting protein 2 [Source:HGNC Symbol;Acc:1343]
ZNF578	0.000560124	6.03183	1.38267	-4.36246	ZNF578	zinc finger protein 578 [Source:HGNC Symbol;Acc:26449]
KCNN2	3.45088e-05	33.3218	7.55683	-4.4095	KCNN2	potassium intermediate/small conductance calcium-activated channel, subfamily N, member 2 [Source:HGNC Symbol;Acc:6291]
FOXC1	1.71538e-05	30.3327	6.85808	-4.42291	FOXC1	forkhead box C1 [Source:HGNC Symbol;Acc:3800]
CEP70	0.00158641	12.3843	2.79767	-4.42667	CEP70	centrosomal protein 70kDa [Source:HGNC Symbol;Acc:29972]
ADAM12	3.61049e-06	32.2177	7.26767	-4.43301	ADAM12	ADAM metallopeptidase domain 12 [Source:HGNC Symbol;Acc:190]
TTC9	0.000560124	7.65308	1.7235	-4.44043	TTC9	tetratricopeptide repeat domain 9 [Source:HGNC Symbol;Acc:20267]
GCH1	1.93365e-05	31.0177	6.94183	-4.46822	GCH1	GTP cyclohydrolase 1 [Source:HGNC Symbol;Acc:4193]
TGFBR3	3.61049e-06	30.0077	6.70975	-4.47225	TGFBR3	transforming growth factor, beta receptor III [Source:HGNC Symbol;Acc:11774]
C5orf42	2.63356e-05	6.99183	1.55975	-4.48266
JAG1	1.6132e-06	44.3627	9.896	-4.48289	JAG1	jagged 1 [Source:HGNC Symbol;Acc:6188]
DSTNP2	0.00674523	21.0927	4.68433	-4.50281
TMEM101	3.72682e-06	182.029	40.4222	-4.5032	TMEM101	transmembrane protein 101 [Source:HGNC Symbol;Acc:28653]
NR5A2	4.65043e-06	38.8381	8.61017	-4.51072	NR5A2	nuclear receptor subfamily 5, group A, member 2 [Source:HGNC Symbol;Acc:7984]
GULP1	8.46243e-06	29.481	6.516	-4.5244	GULP1	GULP, engulfment adaptor PTB domain containing 1 [Source:HGNC Symbol;Acc:18649]
GTDC2	0.0126848	8.49642	1.87642	-4.528
LAMA4	1.39835e-05	22.7385	5.01892	-4.53056	LAMA4	laminin, alpha 4 [Source:HGNC Symbol;Acc:6484]
C3orf62	0.00036102	12.406	2.73808	-4.53091
CHST15	4.76524e-07	63.4693	14.0052	-4.53185	CHST15	carbohydrate (N-acetylgalactosamine 4-sulfate 6-O) sulfotransferase 15 [Source:HGNC Symbol;Acc:18137]
SPP1	3.35418e-06	102.235	22.5252	-4.53871	SPP1	secreted phosphoprotein 1 [Source:HGNC Symbol;Acc:11255]
AKAP7	0.00616128	7.6235	1.6735	-4.55542	AKAP7	A kinase (PRKA) anchor protein 7 [Source:HGNC Symbol;Acc:377]
RFFL	0.00105027	10.3377	2.2685	-4.55705	RFFL	ring finger and FYVE-like domain containing E3 ubiquitin protein ligase [Source:HGNC Symbol;Acc:24821]
LIPA	2.05555e-06	311.198	68.231	-4.56094	LIPA	lipase A, lysosomal acid, cholesterol esterase [Source:HGNC Symbol;Acc:6617]
CHN1	0.000204996	36.3918	7.97808	-4.56148	CHN1	chimerin 1 [Source:HGNC Symbol;Acc:1943]
LPAL2	0.0447681	8.346	1.82933	-4.56232
SNAI2	1.16138e-05	46.2102	10.0806	-4.58408	SNAI2	snail family zinc finger 2 [Source:HGNC Symbol;Acc:11094]
MECOM	1.8859e-06	30.7102	6.66017	-4.61102	MECOM	MDS1 and EVI1 complex locus [Source:HGNC Symbol;Acc:3498]
AGPAT9	0.00036102	16.5018	3.54475	-4.65529	AGPAT9	1-acylglycerol-3-phosphate O-acyltransferase 9 [Source:HGNC Symbol;Acc:28157]
AHNAK	2.01209e-06	128.139	27.5177	-4.65662	AHNAK	AHNAK nucleoprotein [Source:HGNC Symbol;Acc:347]
NFIB	1.12562e-05	10.7868	2.316	-4.65753	NFIB	nuclear factor I/B [Source:HGNC Symbol;Acc:7785]
APOL6	4.90312e-05	5.88433	1.256	-4.68498	APOL6	apolipoprotein L, 6 [Source:HGNC Symbol;Acc:14870]
NID2	9.94351e-07	54.046	11.4839	-4.70623	NID2	nidogen 2 (osteonidogen) [Source:HGNC Symbol;Acc:13389]
GALNT18	0.000122252	18.8493	4.00267	-4.70919	GALNT18	UDP-N-acetyl-alpha-D-galactosamine:polypeptide N-acetylgalactosaminyltransferase 18 [Source:HGNC Symbol;Acc:30488]
PARP14	8.10761e-07	34.701	7.36433	-4.71204	PARP14	poly (ADP-ribose) polymerase family, member 14 [Source:HGNC Symbol;Acc:29232]
ZNF626	7.33849e-05	24.3393	5.1535	-4.72287	ZNF626	zinc finger protein 626 [Source:HGNC Symbol;Acc:30461]
ATP2B4	4.81558e-07	62.911	13.1881	-4.77029	ATP2B4	ATPase, Ca++ transporting, plasma membrane 4 [Source:HGNC Symbol;Acc:817]
ARHGAP29	1.35665e-06	227.302	47.5702	-4.77824	ARHGAP29	Rho GTPase activating protein 29 [Source:HGNC Symbol;Acc:30207]
FCN3	6.45518e-06	86.2468	18.0464	-4.77917	FCN3	ficolin (collagen/fibrinogen domain containing) 3 [Source:HGNC Symbol;Acc:3625]
LTBP2	1.56341e-05	8.52433	1.776	-4.79974	LTBP2	latent transforming growth factor beta binding protein 2 [Source:HGNC Symbol;Acc:6715]
PMP22	6.02449e-05	1392.3	289.825	-4.80391	PMP22	peripheral myelin protein 22 [Source:HGNC Symbol;Acc:9118]
PPAP2B	3.55859e-06	34.4418	7.126	-4.83326	PPAP2B	phosphatidic acid phosphatase type 2B [Source:HGNC Symbol;Acc:9229]
LRIG3	6.44156e-05	12.9718	2.67475	-4.84974	LRIG3	leucine-rich repeats and immunoglobulin-like domains 3 [Source:HGNC Symbol;Acc:30991]
FAM124B	4.58655e-07	107.269	22.0577	-4.86309	FAM124B	family with sequence similarity 124B [Source:HGNC Symbol;Acc:26224]
CTIF	0.000152582	7.69767	1.58183	-4.86629	CTIF	CBP80/20-dependent translation initiation factor [Source:HGNC Symbol;Acc:23925]
HDAC9	0.000942496	7.85517	1.60767	-4.88607	HDAC9	histone deacetylase 9 [Source:HGNC Symbol;Acc:14065]
ID4	0.000222912	9.93017	2.03183	-4.88729	ID4	inhibitor of DNA binding 4, dominant negative helix-loop-helix protein [Source:HGNC Symbol;Acc:5363]
MPZL1	4.87927e-07	254.052	51.3835	-4.94423	MPZL1	myelin protein zero-like 1 [Source:HGNC Symbol;Acc:7226]
KIAA1217	1.51405e-06	43.7539	8.82517	-4.95786	KIAA1217	KIAA1217 [Source:HGNC Symbol;Acc:25428]
PLD1	1.5138e-05	11.0827	2.2335	-4.96202	PLD1	phospholipase D1, phosphatidylcholine-specific [Source:HGNC Symbol;Acc:9067]
C4orf29	0.0134758	9.2685	1.86517	-4.96926
EFNB2	3.68127e-07	126.959	25.351	-5.00803	EFNB2	ephrin-B2 [Source:HGNC Symbol;Acc:3227]
SCHIP1	2.66074e-07	110.149	21.9793	-5.0115	SCHIP1	IQCJ-SCHIP1 readthrough [Source:HGNC Symbol;Acc:38842]
ABTB1	0.0292531	8.59683	1.7135	-5.01712	ABTB1	ankyrin repeat and BTB (POZ) domain containing 1 [Source:HGNC Symbol;Acc:18275]
PXDC1	5.85976e-07	83.806	16.5377	-5.06758	PXDC1	PX domain containing 1 [Source:HGNC Symbol;Acc:21361]
MID1	7.72309e-06	18.1123	3.5735	-5.06849	MID1	midline 1 (Opitz/BBB syndrome) [Source:HGNC Symbol;Acc:7095]
FZD4	1.3008e-07	88.4668	17.4402	-5.07259	FZD4	frizzled family receptor 4 [Source:HGNC Symbol;Acc:4042]
ADM	9.29686e-07	104.209	20.4652	-5.09203	ADM	adrenomedullin [Source:HGNC Symbol;Acc:259]
PMAIP1	7.17995e-07	600.884	117.967	-5.09366	PMAIP1	phorbol-12-myristate-13-acetate-induced protein 1 [Source:HGNC Symbol;Acc:9108]
ZNF354B	0.00042135	15.6035	3.056	-5.10586	ZNF354B	zinc finger protein 354B [Source:HGNC Symbol;Acc:17197]
CCDC81	0.0124025	6.92808	1.35683	-5.10607	CCDC81	coiled-coil domain containing 81 [Source:HGNC Symbol;Acc:26281]
MEX3D	2.49067e-06	40.076	7.8185	-5.12579	MEX3D	mex-3 RNA binding family member D [Source:HGNC Symbol;Acc:16734]
XKR4	0.00163979	6.7585	1.3135	-5.14541	XKR4	XK, Kell blood group complex subunit-related family, member 4 [Source:HGNC Symbol;Acc:29394]
GPR75	0.0236151	8.12433	1.56892	-5.17831	GPR75	G protein-coupled receptor 75 [Source:HGNC Symbol;Acc:4526]
LPL	1.12267e-07	303.598	58.591	-5.18164	LPL	lipoprotein lipase [Source:HGNC Symbol;Acc:6677]
JPX	0.0124025	10.7618	2.06975	-5.19958
GIMAP5	1.84475e-07	110.553	21.1543	-5.22605	GIMAP5	GTPase, IMAP family member 5 [Source:HGNC Symbol;Acc:18005]
SEMA6B	2.64656e-05	13.2027	2.526	-5.22671	SEMA6B	sema domain, transmembrane domain (TM), and cytoplasmic domain, (semaphorin) 6B [Source:HGNC Symbol;Acc:10739]
DACT1	0.00043483	9.896	1.891	-5.23321	DACT1	dishevelled-binding antagonist of beta-catenin 1 [Source:HGNC Symbol;Acc:17748]
SYNM	9.2786e-08	32.7068	6.171	-5.30009	SYNM	synemin, intermediate filament protein [Source:HGNC Symbol;Acc:24466]
ZNF14	0.0153728	6.28892	1.17767	-5.34015	ZNF14	zinc finger protein 14 [Source:HGNC Symbol;Acc:12924]
DLL4	9.91591e-08	137.937	25.8264	-5.34092	DLL4	delta-like 4 (Drosophila) [Source:HGNC Symbol;Acc:2910]
LOC100287042	0.00616128	8.5485	1.59975	-5.34365
B9D2	0.0292531	15.8868	2.95433	-5.37747	B9D2	B9 protein domain 2 [Source:HGNC Symbol;Acc:28636]
PARP9	0.002425	7.511	1.39433	-5.3868	PARP9	poly (ADP-ribose) polymerase family, member 9 [Source:HGNC Symbol;Acc:24118]
FBXL3	6.07584e-08	92.671	17.1893	-5.39119	FBXL3	F-box and leucine-rich repeat protein 3 [Source:HGNC Symbol;Acc:13599]
CAV1	6.47244e-08	59.9068	11.0693	-5.41196	CAV1	caveolin 1, caveolae protein, 22kDa [Source:HGNC Symbol;Acc:1527]
EIF4E3	0.00015064	6.176	1.1385	-5.42468	EIF4E3	eukaryotic translation initiation factor 4E family member 3 [Source:HGNC Symbol;Acc:31837]
PABPC3	0.0153728	7.6235	1.40308	-5.43339	PABPC3	poly(A) binding protein, cytoplasmic 3 [Source:HGNC Symbol;Acc:8556]
OASL	7.79088e-05	19.3168	3.54475	-5.44942	OASL	2'-5'-oligoadenylate synthetase-like [Source:HGNC Symbol;Acc:8090]
UACA	3.95631e-08	180.775	32.8218	-5.50777	UACA	uveal autoantigen with coiled-coil domains and ankyrin repeats [Source:HGNC Symbol;Acc:15947]
ABCA5	1.51852e-06	11.2835	2.03725	-5.53859	ABCA5	ATP-binding cassette, sub-family A (ABC1), member 5 [Source:HGNC Symbol;Acc:35]
ITGA8	2.64365e-05	14.281	2.57267	-5.55105	ITGA8	integrin, alpha 8 [Source:HGNC Symbol;Acc:6144]
C14orf80	9.47197e-06	25.8293	4.64767	-5.55748
AFAP1	5.27114e-08	27.2389	4.89433	-5.5654	AFAP1	actin filament associated protein 1 [Source:HGNC Symbol;Acc:24017]
RAPH1	4.56511e-08	41.2827	7.40892	-5.57202	RAPH1	Ras association (RalGDS/AF-6) and pleckstrin homology domains 1 [Source:HGNC Symbol;Acc:14436]
PRSS23	3.02379e-08	305.08	54.716	-5.5757	PRSS23	protease, serine, 23 [Source:HGNC Symbol;Acc:14370]
DYX1C1-CCPG1	1.23569e-09	30.6635	5.49267	-5.58263
GIMAP8	5.07695e-08	60.4377	10.7868	-5.60291	GIMAP8	GTPase, IMAP family member 8 [Source:HGNC Symbol;Acc:21792]
PIEZO2	8.59173e-08	15.5435	2.74767	-5.65698	PIEZO2	piezo-type mechanosensitive ion channel component 2 [Source:HGNC Symbol;Acc:26270]
JPH2	0.000507045	7.9485	1.40308	-5.66502	JPH2	junctophilin 2 [Source:HGNC Symbol;Acc:14202]
TMEM65	1.91565e-08	285.013	49.9452	-5.70653	TMEM65	transmembrane protein 65 [Source:HGNC Symbol;Acc:25203]
OTUD1	1.49002e-05	16.3081	2.84767	-5.72682	OTUD1	OTU domain containing 1 [Source:HGNC Symbol;Acc:27346]
SPIN4	4.11758e-08	473.089	82.2085	-5.75474	SPIN4	spindlin family, member 4 [Source:HGNC Symbol;Acc:27040]
H19	1.2059e-07	57.971	10.0652	-5.75957
SNX7	6.10005e-08	90.4052	15.686	-5.76343	SNX7	sorting nexin 7 [Source:HGNC Symbol;Acc:14971]
FAM196B	1.00608e-05	13.9385	2.3985	-5.81134	FAM196B	family with sequence similarity 196, member B [Source:HGNC Symbol;Acc:37271]
SNX21	9.50937e-05	7.88767	1.34933	-5.8456	SNX21	sorting nexin family member 21 [Source:HGNC Symbol;Acc:16154]
ANKRD1	3.09623e-08	564.953	96.201	-5.87264	ANKRD1	ankyrin repeat domain 1 (cardiac muscle) [Source:HGNC Symbol;Acc:15819]
OAS2	5.2838e-07	23.8335	4.04267	-5.89549	OAS2	2'-5'-oligoadenylate synthetase 2, 69/71kDa [Source:HGNC Symbol;Acc:8087]
EPAS1	8.5039e-09	107.614	18.2277	-5.9039	EPAS1	endothelial PAS domain protein 1 [Source:HGNC Symbol;Acc:3374]
GPR116	7.6769e-09	125.239	20.9818	-5.9689	GPR116	G protein-coupled receptor 116 [Source:HGNC Symbol;Acc:19030]
HSPB8	2.20479e-06	29.661	4.95183	-5.9899	HSPB8	heat shock 22kDa protein 8 [Source:HGNC Symbol;Acc:30171]
LIMCH1	6.07061e-09	216.926	36.1397	-6.00242	LIMCH1	LIM and calponin homology domains 1 [Source:HGNC Symbol;Acc:29191]
RNF19B	9.26618e-07	26.8956	4.44183	-6.05506	RNF19B	ring finger protein 19B [Source:HGNC Symbol;Acc:26886]
GPC6	5.28482e-09	36.7356	6.06017	-6.06181	GPC6	glypican 6 [Source:HGNC Symbol;Acc:4454]
IFIH1	6.52264e-05	9.75183	1.60767	-6.06583	IFIH1	interferon induced with helicase C domain 1 [Source:HGNC Symbol;Acc:18873]
SLC16A9	1.12811e-08	49.4827	8.09308	-6.11419	SLC16A9	solute carrier family 16, member 9 [Source:HGNC Symbol;Acc:23520]
LINC00507	0.0001228	15.261	2.49142	-6.12543
EHD4	4.1486e-09	327.38	53.2818	-6.14431	EHD4	EH-domain containing 4 [Source:HGNC Symbol;Acc:3245]
LIFR	2.66043e-09	110.509	17.9835	-6.14504	LIFR	leukemia inhibitory factor receptor alpha [Source:HGNC Symbol;Acc:6597]
METTL20	0.000516443	11.8427	1.92683	-6.14618	METTL20	methyltransferase like 20 [Source:HGNC Symbol;Acc:28739]
SULF1	6.21829e-09	32.8764	5.25183	-6.25999	SULF1	sulfatase 1 [Source:HGNC Symbol;Acc:20391]
LOC100288069	5.46339e-07	51.2493	8.10558	-6.32272
DDX58	2.67852e-07	15.4893	2.42517	-6.38691	DDX58	DEAD (Asp-Glu-Ala-Asp) box polypeptide 58 [Source:HGNC Symbol;Acc:19102]
TSPAN31	2.56892e-07	43.5468	6.7935	-6.41007	TSPAN31	tetraspanin 31 [Source:HGNC Symbol;Acc:10539]
OAS3	7.27454e-09	23.9631	3.73767	-6.41124	OAS3	2'-5'-oligoadenylate synthetase 3, 100kDa [Source:HGNC Symbol;Acc:8088]
NLGN4Y	1.47212e-06	18.7543	2.9235	-6.41503	NLGN4Y	neuroligin 4, Y-linked [Source:HGNC Symbol;Acc:15529]
ZNF583	0.000429077	10.5597	1.63225	-6.46944	ZNF583	zinc finger protein 583 [Source:HGNC Symbol;Acc:26427]
CCDC96	0.046331	5.92767	0.910167	-6.51273	CCDC96	coiled-coil domain containing 96 [Source:HGNC Symbol;Acc:26900]
ABCA1	8.95275e-10	28.016	4.2935	-6.52521	ABCA1	ATP-binding cassette, sub-family A (ABC1), member 1 [Source:HGNC Symbol;Acc:29]
GIMAP4	1.57663e-09	263.924	40.4222	-6.52918	GIMAP4	GTPase, IMAP family member 4 [Source:HGNC Symbol;Acc:21872]
FILIP1	1.88356e-09	54.2718	8.26517	-6.56633	FILIP1	filamin A interacting protein 1 [Source:HGNC Symbol;Acc:21015]
PRND	1.08122e-07	19.8543	3.01475	-6.58573	PRND	prion protein 2 (dublet) [Source:HGNC Symbol;Acc:15748]
XRRA1	0.000356807	5.60267	0.84975	-6.59331	XRRA1	X-ray radiation resistance associated 1 [Source:HGNC Symbol;Acc:18868]
ZNF18	0.000206163	10.171	1.53267	-6.63615	ZNF18	zinc finger protein 18 [Source:HGNC Symbol;Acc:12969]
KLF7	9.0538e-10	170.798	25.7073	-6.64395	KLF7	Kruppel-like factor 7 (ubiquitous) [Source:HGNC Symbol;Acc:6350]
IFI44	1.64343e-07	42.9552	6.41183	-6.69936	IFI44	interferon-induced protein 44 [Source:HGNC Symbol;Acc:16938]
SOX5	0.000292019	6.06017	0.899333	-6.73851	SOX5	SRY (sex determining region Y)-box 5 [Source:HGNC Symbol;Acc:11201]
LOC285972	0.0355574	6.44017	0.955583	-6.73951
SGK223	3.5078e-05	7.52933	1.11683	-6.74168	SGK223	Tyrosine-protein kinase SgK223 [Source:UniProtKB/Swiss-Prot;Acc:Q86YV5]
CSGALNACT1	2.38998e-08	24.7677	3.6735	-6.74225	CSGALNACT1	chondroitin sulfate N-acetylgalactosaminyltransferase 1 [Source:HGNC Symbol;Acc:24290]
NBPF14	2.64365e-05	12.7172	1.87642	-6.77741	NBPF14	neuroblastoma breakpoint family, member 14 [Source:HGNC Symbol;Acc:25232]
LRRC4	3.70345e-10	139.555	20.4831	-6.81319	LRRC4	leucine rich repeat containing 4 [Source:HGNC Symbol;Acc:15586]
GNB5	0.000622111	8.80475	1.286	-6.84662	GNB5	guanine nucleotide binding protein (G protein), beta 5 [Source:HGNC Symbol;Acc:4401]
XYLT1	2.26789e-07	7.511	1.09517	-6.85832	XYLT1	xylosyltransferase I [Source:HGNC Symbol;Acc:15516]
S100A4	4.54656e-08	1319.5	192.186	-6.86572	S100A4	S100 calcium binding protein A4 [Source:HGNC Symbol;Acc:10494]
ZC3H12C	2.20103e-08	9.87225	1.43558	-6.87682	ZC3H12C	zinc finger CCCH-type containing 12C [Source:HGNC Symbol;Acc:29362]
MAP2K6	0.000206163	14.6818	2.13267	-6.88426	MAP2K6	mitogen-activated protein kinase kinase 6 [Source:HGNC Symbol;Acc:6846]
C8orf4	4.20822e-09	80.1185	11.5481	-6.93782
EVA1A	3.0743e-07	33.0377	4.71267	-7.0104	EVA1A	eva-1 homolog A (C. elegans) [Source:HGNC Symbol;Acc:25816]
TMX2-CTNND1	1.45547e-09	41.5556	5.88975	-7.05558
LOC100216546	1.61066e-07	6.51433	0.921833	-7.06671
CD9	1.27424e-09	4090.08	574.69	-7.11702	CD9	CD9 molecule [Source:HGNC Symbol;Acc:1709]
RBM24	3.64907e-10	120.404	16.7543	-7.18641	RBM24	RNA binding motif protein 24 [Source:HGNC Symbol;Acc:21539]
LOC284454	2.34579e-07	36.5802	5.01892	-7.28846
UNC5B	1.04314e-10	38.5385	5.25183	-7.3381	UNC5B	unc-5 homolog B (C. elegans) [Source:HGNC Symbol;Acc:12568]
YPEL2	4.57391e-11	66.0243	8.90683	-7.41277	YPEL2	yippee-like 2 (Drosophila) [Source:HGNC Symbol;Acc:18326]
IGFBP5	3.25956e-10	29.4627	3.96808	-7.42491	IGFBP5	insulin-like growth factor binding protein 5 [Source:HGNC Symbol;Acc:5474]
PDE6B	0.00430656	6.68267	0.899333	-7.43069	PDE6B	phosphodiesterase 6B, cGMP-specific, rod, beta [Source:HGNC Symbol;Acc:8786]
FAM198B	5.71282e-11	189.986	25.3881	-7.48327	FAM198B	family with sequence similarity 198, member B [Source:HGNC Symbol;Acc:25312]
PREX2	3.73425e-06	9.971	1.32683	-7.51489	PREX2	phosphatidylinositol-3,4,5-trisphosphate-dependent Rac exchange factor 2 [Source:HGNC Symbol;Acc:22950]
RNF144B	2.36875e-05	6.13808	0.808083	-7.59585	RNF144B	ring finger protein 144B [Source:HGNC Symbol;Acc:21578]
DISC1	1.60726e-09	20.9685	2.73808	-7.65809	DISC1	TSNAX-DISC1 readthrough (NMD candidate) [Source:HGNC Symbol;Acc:49177]
LIPG	8.32073e-11	59.6318	7.77517	-7.66952	LIPG	lipase, endothelial [Source:HGNC Symbol;Acc:6623]
ID3	3.89593e-09	1293.55	168.291	-7.68638	ID3	inhibitor of DNA binding 3, dominant negative helix-loop-helix protein [Source:HGNC Symbol;Acc:5362]
RCAN3	1.13165e-05	12.0352	1.55975	-7.71609	RCAN3	RCAN family member 3 [Source:HGNC Symbol;Acc:3042]
CEACAM21	0.0159824	10.0652	1.29933	-7.74641	CEACAM21	carcinoembryonic antigen-related cell adhesion molecule 21 [Source:HGNC Symbol;Acc:28834]
CCDC148	0.00938275	9.546	1.22892	-7.76782	CCDC148	coiled-coil domain containing 148 [Source:HGNC Symbol;Acc:25191]
CYTH3	2.16383e-07	11.7547	1.51017	-7.78374	CYTH3	cytohesin 3 [Source:HGNC Symbol;Acc:9504]
SEMA3G	1.82176e-11	72.571	9.29142	-7.81054	SEMA3G	sema domain, immunoglobulin domain (Ig), short basic domain, secreted, (semaphorin) 3G [Source:HGNC Symbol;Acc:30400]
PDZD2	2.77248e-09	6.78225	0.840167	-8.07251	PDZD2	PDZ domain containing 2 [Source:HGNC Symbol;Acc:18486]
PIK3R3	1.84418e-11	35.4002	4.35433	-8.12987	PIK3R3	phosphoinositide-3-kinase, regulatory subunit 3 (gamma) [Source:HGNC Symbol;Acc:8981]
SELE	1.0995e-11	74.2927	8.9685	-8.28373	SELE	selectin E [Source:HGNC Symbol;Acc:10718]
DDX60L	1.9332e-08	9.70767	1.1585	-8.37951	DDX60L	DEAD (Asp-Glu-Ala-Asp) box polypeptide 60-like [Source:HGNC Symbol;Acc:26429]
GMCL1P1	7.8678e-06	10.8693	1.286	-8.45205
LYPD6	9.43134e-06	7.996	0.944333	-8.46735	LYPD6	LY6/PLAUR domain containing 6 [Source:HGNC Symbol;Acc:28751]
ESM1	1.04793e-10	4434.2	519.458	-8.5362	ESM1	endothelial cell-specific molecule 1 [Source:HGNC Symbol;Acc:3466]
COL15A1	3.40228e-12	123.588	14.4406	-8.55836	COL15A1	collagen, type XV, alpha 1 [Source:HGNC Symbol;Acc:2192]
FAM155A	3.35808e-06	9.69892	1.11683	-8.6843	FAM155A	family with sequence similarity 155, member A [Source:HGNC Symbol;Acc:33877]
RGPD6	1.9113e-09	51.4768	5.74433	-8.96132
LOC100128682	0.000904549	5.6635	0.630167	-8.9873
CPEB2	5.44642e-12	28.8518	3.181	-9.07005	CPEB2	cytoplasmic polyadenylation element binding protein 2 [Source:HGNC Symbol;Acc:21745]
CXCR4	2.13152e-12	193.678	21.0743	-9.19022	CXCR4	chemokine (C-X-C motif) receptor 4 [Source:HGNC Symbol;Acc:2561]
ITGA2	2.80792e-08	6.13808	0.639333	-9.60076	ITGA2	integrin, alpha 2 (CD49B, alpha 2 subunit of VLA-2 receptor) [Source:HGNC Symbol;Acc:6137]
IFIT1	1.69087e-13	151.049	15.686	-9.62951	IFIT1	interferon-induced protein with tetratricopeptide repeats 1 [Source:HGNC Symbol;Acc:5407]
SNCAIP	0.00314342	5.52933	0.565583	-9.77634	SNCAIP	synuclein, alpha interacting protein [Source:HGNC Symbol;Acc:11139]
GLIPR1L2	7.80864e-05	11.8668	1.20308	-9.86368	GLIPR1L2	GLI pathogenesis-related 1 like 2 [Source:HGNC Symbol;Acc:28592]
FIGN	1.69317e-06	7.2685	0.736833	-9.86451	FIGN	fidgetin [Source:HGNC Symbol;Acc:13285]
KLRD1	0.000196201	8.42683	0.84975	-9.91684	KLRD1	killer cell lectin-like receptor subfamily D, member 1 [Source:HGNC Symbol;Acc:6378]
TNFSF4	4.87864e-05	6.671	0.671417	-9.93571	TNFSF4	tumor necrosis factor (ligand) superfamily, member 4 [Source:HGNC Symbol;Acc:11934]
SETBP1	4.4483e-10	13.6143	1.35683	-10.0339	SETBP1	SET binding protein 1 [Source:HGNC Symbol;Acc:15573]
LOC100506083	0.0272514	8.91933	0.886833	-10.0575
IFIT3	7.40519e-14	250.904	24.8677	-10.0895	IFIT3	interferon-induced protein with tetratricopeptide repeats 3 [Source:HGNC Symbol;Acc:5411]
NIPSNAP3B	2.8574e-06	20.4793	2.01933	-10.1416	NIPSNAP3B	nipsnap homolog 3B (C. elegans) [Source:HGNC Symbol;Acc:23641]
SMAD6	9.74887e-13	74.4185	7.30767	-10.1836	SMAD6	SMAD family member 6 [Source:HGNC Symbol;Acc:6772]
IFI6	5.78201e-10	101.562	9.831	-10.3308	IFI6	interferon, alpha-inducible protein 6 [Source:HGNC Symbol;Acc:4054]
HEY1	1.9199e-11	1868.85	180.886	-10.3317	HEY1	hes-related family bHLH transcription factor with YRPW motif 1 [Source:HGNC Symbol;Acc:4880]
VSIG1	0.00105063	5.51683	0.5335	-10.3408	VSIG1	V-set and immunoglobulin domain containing 1 [Source:HGNC Symbol;Acc:28675]
ITGA1	1.88849e-13	48.3185	4.66475	-10.3582	ITGA1	integrin, alpha 1 [Source:HGNC Symbol;Acc:6134]
EMP1	1.36468e-11	1984.33	185.057	-10.7228	EMP1	epithelial membrane protein 1 [Source:HGNC Symbol;Acc:3333]
FGF13	1.94086e-05	10.6702	0.976833	-10.9232	FGF13	fibroblast growth factor 13 [Source:HGNC Symbol;Acc:3670]
SLC31A2	0.0128255	7.516	0.671417	-11.1942	SLC31A2	solute carrier family 31 (copper transporter), member 2 [Source:HGNC Symbol;Acc:11017]
GPR37	3.30451e-06	7.3085	0.651	-11.2266	GPR37	G protein-coupled receptor 37 (endothelin receptor type B-like) [Source:HGNC Symbol;Acc:4494]
LOC389641	0.0128255	6.84392	0.605167	-11.3091
PTGS2	2.80792e-08	9.966	0.871833	-11.4311	PTGS2	prostaglandin-endoperoxide synthase 2 (prostaglandin G/H synthase and cyclooxygenase) [Source:HGNC Symbol;Acc:9605]
CLEC1A	3.82961e-09	29.9439	2.59183	-11.5532	CLEC1A	C-type lectin domain family 1, member A [Source:HGNC Symbol;Acc:24355]
RANBP17	1.09732e-05	5.32392	0.455167	-11.6966	RANBP17	RAN binding protein 17 [Source:HGNC Symbol;Acc:14428]
HPGD	0.000278467	6.44017	0.549333	-11.7236	HPGD	hydroxyprostaglandin dehydrogenase 15-(NAD) [Source:HGNC Symbol;Acc:5154]
EDN1	2.36478e-14	973.245	81.9302	-11.879	EDN1	endothelin 1 [Source:HGNC Symbol;Acc:3176]
IFIT5	7.98576e-09	12.7785	1.0685	-11.9593	IFIT5	interferon-induced protein with tetratricopeptide repeats 5 [Source:HGNC Symbol;Acc:13328]
PGF	2.43811e-05	12.441	1.01058	-12.3107	PGF	placental growth factor [Source:HGNC Symbol;Acc:8893]
ZNF570	0.00105063	7.511	0.605167	-12.4115	ZNF570	zinc finger protein 570 [Source:HGNC Symbol;Acc:26416]
IRAK2	2.25252e-05	6.6435	0.5335	-12.4527	IRAK2	interleukin-1 receptor-associated kinase 2 [Source:HGNC Symbol;Acc:6113]
EPPIN	0.000278467	9.13725	0.709333	-12.8815	EPPIN	EPPIN-WFDC6 readthrough [Source:HGNC Symbol;Acc:38825]
MX1	1.11313e-11	23.6977	1.8135	-13.0674	MX1	myxovirus (influenza virus) resistance 1, interferon-inducible protein p78 (mouse) [Source:HGNC Symbol;Acc:7532]
PCSK6	7.82251e-08	9.71517	0.736833	-13.185	PCSK6	proprotein convertase subtilisin/kexin type 6 [Source:HGNC Symbol;Acc:8569]
GOLGA6L4	9.92792e-07	11.5043	0.819333	-14.0411	GOLGA6L4	golgin A6 family-like 4 [Source:HGNC Symbol;Acc:27256]
C10orf114	0.000278467	9.21392	0.639333	-14.4118
JPH1	4.6563e-07	6.69142	0.463083	-14.4497	JPH1	junctophilin 1 [Source:HGNC Symbol;Acc:14201]
ANGPT2	0	179.936	12.2102	-14.7366	ANGPT2	angiopoietin 2 [Source:HGNC Symbol;Acc:485]
GJA4	8.94705e-11	37.511	2.42517	-15.4674	GJA4	gap junction protein, alpha 4, 37kDa [Source:HGNC Symbol;Acc:4278]
WNT5A	3.94292e-09	6.961	0.444333	-15.6662	WNT5A	wingless-type MMTV integration site family, member 5A [Source:HGNC Symbol;Acc:12784]
CMC4	1.0135e-10	49.6718	2.99767	-16.5702	CMC4	C-x(9)-C motif containing 4 [Source:HGNC Symbol;Acc:35428]
LOC158376	2.74912e-07	19.3427	1.1585	-16.6963
APOL2	0.000802533	6.84392	0.3935	-17.3924	APOL2	apolipoprotein L, 2 [Source:HGNC Symbol;Acc:619]
FAM46B	4.30809e-06	10.2827	0.5835	-17.6224	FAM46B	family with sequence similarity 46, member B [Source:HGNC Symbol;Acc:28273]
KCNJ2	0	118.489	6.64308	-17.8364	KCNJ2	potassium inwardly-rectifying channel, subfamily J, member 2 [Source:HGNC Symbol;Acc:6263]
IGFBP3	0	261.136	13.8639	-18.8357	IGFBP3	insulin-like growth factor binding protein 3 [Source:HGNC Symbol;Acc:5472]
SLC40A1	8.79297e-14	24.9556	1.286	-19.4056	SLC40A1	solute carrier family 40 (iron-regulated transporter), member 1 [Source:HGNC Symbol;Acc:10909]
GOLGA6L10	0.000331371	10.8431	0.519333	-20.8789	GOLGA6L10	golgin A6 family-like 10 [Source:HGNC Symbol;Acc:37228]
CEACAM1	1.1194e-11	15.7868	0.709333	-22.2559	CEACAM1	carcinoembryonic antigen-related cell adhesion molecule 1 (biliary glycoprotein) [Source:HGNC Symbol;Acc:1814]
ZNF366	1.87628e-13	20.7985	0.549333	-37.8613	ZNF366	zinc finger protein 366 [Source:HGNC Symbol;Acc:18316]
IFIT2	0	271.989	5.3835	-50.5228	IFIT2	interferon-induced protein with tetratricopeptide repeats 2 [Source:HGNC Symbol;Acc:5409]
ACPL2	0.000126695	5.30767	0.0785	-67.6136	ACPL2	acid phosphatase-like 2 [Source:HGNC Symbol;Acc:26303]
RNF212	0.00143182	5.94725	0.0785	-75.7611	RNF212	ring finger protein 212 [Source:HGNC Symbol;Acc:27729]
GLUD1P7	2.68043e-06	6.166	0.0785	-78.5478
PLA2G4C	0.000416915	6.21225	0.0785	-79.1369	PLA2G4C	phospholipase A2, group IVC (cytosolic, calcium-independent) [Source:HGNC Symbol;Acc:9037]
XKR9	1.32209e-05	6.35058	0.0785	-80.8992	XKR9	XK, Kell blood group complex subunit-related family, member 9 [Source:HGNC Symbol;Acc:20937]
ISL1	7.09415e-05	6.51433	0.0785	-82.9851	ISL1	ISL LIM homeobox 1 [Source:HGNC Symbol;Acc:6132]
CD200	0.00076848	6.57933	0.0785	-83.8132	CD200	CD200 molecule [Source:HGNC Symbol;Acc:7203]
PLBD1	0.00269626	6.73517	0.0785	-85.7983	PLBD1	phospholipase B domain containing 1 [Source:HGNC Symbol;Acc:26215]
FAM26D	0.0368538	7.04725	0.0785	-89.7739	FAM26D	family with sequence similarity 26, member D [Source:HGNC Symbol;Acc:21094]
PCDHA10	1.46274e-05	7.29433	0.0785	-92.9214	PCDHA10	protocadherin alpha 10 [Source:HGNC Symbol;Acc:8664]
RFTN2	1.60251e-06	7.43975	0.0785	-94.7739	RFTN2	raftlin family member 2 [Source:HGNC Symbol;Acc:26402]
C5orf54	3.47777e-06	7.80017	0.0785	-99.3652
DPY19L1P1	0.000565271	7.84183	0.0785	-99.896
LOC339166	0.00076848	8.03183	0.0785	-102.316
PCDHA4	1.15757e-09	8.46475	0.0785	-107.831	PCDHA4	protocadherin alpha 4 [Source:HGNC Symbol;Acc:8670]
ZNF799	2.25252e-05	8.62267	0.0785	-109.843	ZNF799	zinc finger protein 799 [Source:HGNC Symbol;Acc:28071]
PURG	7.69709e-06	9.06017	0.0785	-115.416	PURG	purine-rich element binding protein G [Source:HGNC Symbol;Acc:17930]
RGS4	8.65198e-08	9.2685	0.0785	-118.07	RGS4	regulator of G-protein signaling 4 [Source:HGNC Symbol;Acc:10000]
LOC595101	6.45594e-06	9.426	0.0785	-120.076
GIMAP7	0.00512919	9.666	0.0785	-123.134	GIMAP7	GTPase, IMAP family member 7 [Source:HGNC Symbol;Acc:22404]
SERPINB3	7.09415e-05	9.75183	0.0785	-124.227	SERPINB3	serpin peptidase inhibitor, clade B (ovalbumin), member 3 [Source:HGNC Symbol;Acc:10569]
FNTB	7.91391e-06	9.77517	0.0785	-124.524	FNTB	farnesyltransferase, CAAX box, beta [Source:HGNC Symbol;Acc:3785]
DDX60	1.4766e-14	9.78225	0.0785	-124.615	DDX60	DEAD (Asp-Glu-Ala-Asp) box polypeptide 60 [Source:HGNC Symbol;Acc:25942]
OAS1	0.00030832	10.2743	0.0785	-130.883	OAS1	2'-5'-oligoadenylate synthetase 1, 40/46kDa [Source:HGNC Symbol;Acc:8086]
GAS2L3	4.59141e-07	10.3268	0.0785	-131.552	GAS2L3	growth arrest-specific 2 like 3 [Source:HGNC Symbol;Acc:27475]
RGPD8	0.00118694	10.5735	0.0785	-134.694	RGPD8	RANBP2-like and GRIP domain containing 8 [Source:HGNC Symbol;Acc:9849]
SGK3	1.57394e-08	12.1127	0.0785	-154.301	SGK3	C8orf44-SGK3 readthrough [Source:HGNC Symbol;Acc:48354]
GIMAP1-GIMAP5	6.57031e-06	12.3456	0.0785	-157.269
LST1	0.0190295	13.3235	0.0785	-169.726	LST1	leukocyte specific transcript 1 [Source:HGNC Symbol;Acc:14189]
GALNT4	0	26.3427	0.0785	-335.575	GALNT4	UDP-N-acetyl-alpha-D-galactosamine:polypeptide N-acetylgalactosaminyltransferase 4 (GalNAc-T4) [Source:HGNC Symbol;Acc:4126]
RNF5	0.00738517	28.1643	0.0785	-358.781	RNF5	ring finger protein 5, E3 ubiquitin protein ligase [Source:HGNC Symbol;Acc:10068]
CCL3L1	4.68744e-08	114.232	0.0785	-1455.18	CCL3L1	chemokine (C-C motif) ligand 3-like 3 [Source:HGNC Symbol;Acc:30554]

## Sheet: HEiG2posiSecD1ND iG2posiSecD1DX
ID	PPEE	c1.iG2posiHESecD1ND	c2.iG2posiHESecD1DX	c2.iG2posiHESecD1DX.vs..c1.iG2posiHESecD1ND	GENE_NAME	DESCRIPTION
SRGAP2B	2.73404e-12	0.021	45.7868	2180.33
RBM14-RBM4	0.000209852	0.021	29.6435	1411.6
LY6G6F	6.26736e-05	0.021	18.0056	857.409	LY6G6F	lymphocyte antigen 6 complex, locus G6F [Source:HGNC Symbol;Acc:13933]
ZFP91-CNTF	1.09912e-14	0.021	17.0223	810.583
TMX2-CTNND1	2.81641e-08	0.021	16.2943	775.921
GSTA2	8.83158e-05	0.021	11.9993	571.397	GSTA2	glutathione S-transferase alpha 2 [Source:HGNC Symbol;Acc:4627]
LOC644656	0.00104535	0.021	11.2727	536.794	LOC644656	LOC644656 protein; Uncharacterized protein [Source:UniProtKB/TrEMBL;Acc:Q9BT31]
PTCD1	0.000262619	0.021	10.0597	479.036	PTCD1	pentatricopeptide repeat domain 1 [Source:HGNC Symbol;Acc:22198]
LOC643401	0.0138355	0.021	9.42767	448.937
STX16-NPEPL1	4.44107e-05	0.021	8.82683	420.325
UBXN10	2.53047e-08	0.021	8.4385	401.833	UBXN10	UBX domain protein 10 [Source:HGNC Symbol;Acc:26354]
CCR4	0.00452414	0.021	6.88642	327.925	CCR4	chemokine (C-C motif) receptor 4 [Source:HGNC Symbol;Acc:1605]
GIPR	0.000509563	0.021	6.74142	321.02	GIPR	gastric inhibitory polypeptide receptor [Source:HGNC Symbol;Acc:4271]
NBPF4	0.00112603	0.021	6.58683	313.659	NBPF4	neuroblastoma breakpoint family, member 4 [Source:HGNC Symbol;Acc:26550]
CRYM	0.0292098	0.021	6.31017	300.484	CRYM	crystallin, mu [Source:HGNC Symbol;Acc:2418]
FGFR4	3.17999e-05	0.021	5.55017	264.294	FGFR4	fibroblast growth factor receptor 4 [Source:HGNC Symbol;Acc:3691]
GLB1L2	2.27357e-05	0.021	5.47933	260.921	GLB1L2	galactosidase, beta 1-like 2 [Source:HGNC Symbol;Acc:25129]
PHOSPHO2-KLHL23	8.91136e-05	0.1535	11.2031	72.9843
RASGEF1B	1.01773e-08	0.324333	13.5214	41.6899	RASGEF1B	RasGEF domain family, member 1B [Source:HGNC Symbol;Acc:24881]
LOC339524	2.2301e-10	0.541	22.0289	40.7189
SPTB	0	0.6835	24.2268	35.4453	SPTB	spectrin, beta, erythrocytic [Source:HGNC Symbol;Acc:11274]
SLC18A2	0	1.00183	33.0377	32.9772	SLC18A2	solute carrier family 18 (vesicular monoamine transporter), member 2 [Source:HGNC Symbol;Acc:10935]
PLEKHA7	0	0.7835	25.1648	32.1184	PLEKHA7	pleckstrin homology domain containing, family A member 7 [Source:HGNC Symbol;Acc:27049]
TRIM10	2.79018e-05	0.206833	6.24267	30.1821	TRIM10	tripartite motif containing 10 [Source:HGNC Symbol;Acc:10072]
DPF3	4.82463e-06	0.324333	9.59267	29.5766	DPF3	D4, zinc and double PHD fingers, family 3 [Source:HGNC Symbol;Acc:17427]
ARHGEF25	8.89109e-07	0.346833	10.2243	29.4791	ARHGEF25	Rho guanine nucleotide exchange factor (GEF) 25 [Source:HGNC Symbol;Acc:30275]
RELN	3.33067e-16	0.249333	7.25808	29.11	RELN	reelin [Source:HGNC Symbol;Acc:9957]
CHST9	3.6237e-06	0.346833	9.75683	28.1312	CHST9	carbohydrate (N-acetylgalactosamine 4-0) sulfotransferase 9 [Source:HGNC Symbol;Acc:19898]
TSPAN32	2.07322e-05	0.556833	14.6793	26.3622	TSPAN32	tetraspanin 32 [Source:HGNC Symbol;Acc:13410]
NCR3LG1	2.30804e-09	0.2285	5.85517	25.6244	NCR3LG1	natural killer cell cytotoxicity receptor 3 ligand 1 [Source:HGNC Symbol;Acc:42400]
C11orf21	5.08133e-05	0.359333	8.79808	24.4845
TMEM40	9.32163e-05	0.441	10.5218	23.859	TMEM40	transmembrane protein 40 [Source:HGNC Symbol;Acc:25620]
NFE2	7.99361e-15	1.89517	42.9552	22.6656	NFE2	nuclear factor, erythroid 2 [Source:HGNC Symbol;Acc:7780]
KCNH2	2.88658e-15	1.3335	29.7843	22.3355	KCNH2	potassium voltage-gated channel, subfamily H (eag-related), member 2 [Source:HGNC Symbol;Acc:6251]
GABRQ	0.00032062	0.3885	8.39892	21.6188	GABRQ	gamma-aminobutyric acid (GABA) A receptor, theta [Source:HGNC Symbol;Acc:14454]
LY6G6D	9.32163e-05	2.226	47.7627	21.4567	LY6G6D	lymphocyte antigen 6 complex, locus G6D [Source:HGNC Symbol;Acc:13935]
SLC27A2	6.99654e-09	0.691833	14.6468	21.171	SLC27A2	solute carrier family 27 (fatty acid transporter), member 2 [Source:HGNC Symbol;Acc:10996]
ANKRD18B	1.76589e-09	0.526833	11.0118	20.9019	ANKRD18B	ankyrin repeat domain 18B [Source:HGNC Symbol;Acc:23644]
ACAP1	0.0015624	0.286	5.95892	20.8354	ACAP1	ArfGAP with coiled-coil, ankyrin repeat and PH domains 1 [Source:HGNC Symbol;Acc:16467]
LRRN2	6.73638e-11	0.714333	14.8077	20.7294	LRRN2	leucine rich repeat neuronal 2 [Source:HGNC Symbol;Acc:16914]
PAK6	8.76414e-09	0.42975	8.85808	20.6122	PAK6	p21 protein (Cdc42/Rac)-activated kinase 6 [Source:HGNC Symbol;Acc:16061]
TEAD3	1.43724e-07	0.491833	9.98433	20.3002	TEAD3	TEA domain family member 3 [Source:HGNC Symbol;Acc:11716]
SPON1	2.48235e-12	0.590167	11.5481	19.5675	SPON1	spondin 1, extracellular matrix protein [Source:HGNC Symbol;Acc:11252]
UNC5C	1.95843e-13	0.377667	7.25808	19.2182	UNC5C	unc-5 homolog C (C. elegans) [Source:HGNC Symbol;Acc:12569]
APOBEC3G	0.0015624	0.422667	8.07267	19.0994	APOBEC3G	apolipoprotein B mRNA editing enzyme, catalytic polypeptide-like 3G [Source:HGNC Symbol;Acc:17357]
TRANK1	1.95843e-13	0.359333	6.841	19.038	TRANK1	tetratricopeptide repeat and ankyrin repeat containing 1 [Source:HGNC Symbol;Acc:29011]
DPP7	0.00297701	0.465583	8.581	18.4306	DPP7	dipeptidyl-peptidase 7 [Source:HGNC Symbol;Acc:14892]
TREML2	6.5829e-10	0.632667	11.4935	18.1668	TREML2	triggering receptor expressed on myeloid cells-like 2 [Source:HGNC Symbol;Acc:21092]
FIBIN	2.83625e-06	0.491833	8.53308	17.3495	FIBIN	fin bud initiation factor homolog (zebrafish) [Source:HGNC Symbol;Acc:33747]
PABPC1L	1.70221e-06	0.727667	12.4268	17.0776	PABPC1L	poly(A) binding protein, cytoplasmic 1-like [Source:HGNC Symbol;Acc:15797]
HBE1	1.43319e-12	4.7635	79.4227	16.6732	HBE1	hemoglobin, epsilon 1 [Source:HGNC Symbol;Acc:4830]
RGS14	2.81459e-07	0.8085	13.4518	16.638	RGS14	regulator of G-protein signaling 14 [Source:HGNC Symbol;Acc:9996]
GATA2	0	11.431	186.23	16.2917	GATA2	GATA binding protein 2 [Source:HGNC Symbol;Acc:4171]
EMX1	1.91958e-12	1.81433	29.2068	16.0978	EMX1	empty spiracles homeobox 1 [Source:HGNC Symbol;Acc:3340]
P2RX1	3.02357e-05	0.511	7.78642	15.2376	P2RX1	purinergic receptor P2X, ligand-gated ion channel, 1 [Source:HGNC Symbol;Acc:8533]
SNORA18	0.0152036	9.006	136.69	15.1777
SLC8A3	0	1.87517	27.901	14.8792	SLC8A3	solute carrier family 8 (sodium/calcium exchanger), member 3 [Source:HGNC Symbol;Acc:11070]
EPHX2	2.62457e-13	2.25225	33.3168	14.7927	EPHX2	epoxide hydrolase 2, cytoplasmic [Source:HGNC Symbol;Acc:3402]
SCGN	8.00638e-06	1.11142	16.3718	14.7306	SCGN	secretagogin, EF-hand calcium binding protein [Source:HGNC Symbol;Acc:16941]
PLEKHA4	7.50511e-14	2.1835	30.4827	13.9605	PLEKHA4	pleckstrin homology domain containing, family A (phosphoinositide binding specific) member 4 [Source:HGNC Symbol;Acc:14339]
RAB27B	1.66533e-15	1.136	15.4431	13.5943	RAB27B	RAB27B, member RAS oncogene family [Source:HGNC Symbol;Acc:9767]
LSR	3.02357e-05	0.7835	10.5902	13.5165	LSR	lipolysis stimulated lipoprotein receptor [Source:HGNC Symbol;Acc:29572]
ITGB3	0	3.52683	44.7089	12.6768	ITGB3	integrin, beta 3 (platelet glycoprotein IIIa, antigen CD61) [Source:HGNC Symbol;Acc:6156]
FAM65C	2.9976e-15	2.1835	27.0123	12.3711	FAM65C	family with sequence similarity 65, member C [Source:HGNC Symbol;Acc:16168]
FLRT3	3.52118e-06	0.60725	7.42183	12.222	FLRT3	fibronectin leucine rich transmembrane protein 3 [Source:HGNC Symbol;Acc:3762]
CALB2	4.41173e-07	1.7735	21.411	12.0727	CALB2	calbindin 2 [Source:HGNC Symbol;Acc:1435]
KLF1	5.12926e-08	1.97433	23.5872	11.9469	KLF1	Kruppel-like factor 1 (erythroid) [Source:HGNC Symbol;Acc:6345]
PRKCB	1.08689e-11	2.216	26.3643	11.8973	PRKCB	protein kinase C, beta [Source:HGNC Symbol;Acc:9395]
MAP3K5	5.50671e-14	1.6835	19.2768	11.4505	MAP3K5	mitogen-activated protein kinase kinase kinase 5 [Source:HGNC Symbol;Acc:6857]
SPI1	1.01813e-08	2.8035	31.6602	11.2931	SPI1	spleen focus forming virus (SFFV) proviral integration oncogene [Source:HGNC Symbol;Acc:11241]
GAPT	4.16248e-10	2.126	23.8977	11.2407	GAPT	GRB2-binding adaptor protein, transmembrane [Source:HGNC Symbol;Acc:26588]
MYH6	1.45792e-08	0.676833	7.53267	11.1293	MYH6	myosin, heavy chain 6, cardiac muscle, alpha [Source:HGNC Symbol;Acc:7576]
BZRAP1-AS1	1.60272e-10	2.14017	23.4785	10.9704
CD33	7.18064e-06	2.201	24.0935	10.9466	CD33	CD33 molecule [Source:HGNC Symbol;Acc:1659]
SH3GL3	2.51173e-08	2.34433	25.5485	10.898	SH3GL3	SH3-domain GRB2-like 3 [Source:HGNC Symbol;Acc:10832]
STRA6	2.40899e-05	0.8085	8.72683	10.7939	STRA6	stimulated by retinoic acid 6 [Source:HGNC Symbol;Acc:30650]
AGSK1	0.000295985	1.4535	14.9777	10.3046
FAM46C	6.01297e-13	1.57433	16.101	10.2272	FAM46C	family with sequence similarity 46, member C [Source:HGNC Symbol;Acc:24712]
CLU	5.50745e-10	1.93267	19.7168	10.2019	CLU	clusterin [Source:HGNC Symbol;Acc:2095]
BIVM-ERCC5	6.42635e-06	1.29892	13.0131	10.0184
TNNT1	1.24746e-09	6.2535	60.4852	9.67221	TNNT1	troponin T type 1 (skeletal, slow) [Source:HGNC Symbol;Acc:11948]
GYPE	1.41775e-13	9.41683	90.0252	9.56003	GYPE	glycophorin E (MNS blood group) [Source:HGNC Symbol;Acc:4705]
LOC100128881	8.31435e-05	1.43017	13.376	9.35276
BEX1	0	380.438	3512.66	9.23319	BEX1	brain expressed, X-linked 1 [Source:HGNC Symbol;Acc:1036]
BTK	4.44089e-16	17.8018	159.018	8.93268	BTK	Bruton agammaglobulinemia tyrosine kinase [Source:HGNC Symbol;Acc:1133]
TOM1L1	9.88057e-06	1.416	12.5252	8.84546	TOM1L1	target of myb1 (chicken)-like 1 [Source:HGNC Symbol;Acc:11983]
PLK1S1	0.000828074	1.0935	9.62808	8.80483
WNT11	2.07612e-14	12.906	112.27	8.69907	WNT11	wingless-type MMTV integration site family, member 11 [Source:HGNC Symbol;Acc:12776]
NTS	5.55112e-15	33.4018	286.257	8.57009	NTS	neurotensin [Source:HGNC Symbol;Acc:8038]
MAP1A	1.78701e-12	1.3335	11.4118	8.55781	MAP1A	microtubule-associated protein 1A [Source:HGNC Symbol;Acc:6835]
AXL	2.00577e-11	2.30142	19.6927	8.55676	AXL	AXL receptor tyrosine kinase [Source:HGNC Symbol;Acc:905]
SLC6A9	2.9815e-12	4.05933	34.7181	8.55266	SLC6A9	solute carrier family 6 (neurotransmitter transporter, glycine), member 9 [Source:HGNC Symbol;Acc:11056]
ZNF433	0.000828074	1.01933	8.60142	8.43828	ZNF433	zinc finger protein 433 [Source:HGNC Symbol;Acc:20811]
ASIC4	0.00181348	0.796833	6.69767	8.40535	ASIC4	acid-sensing (proton-gated) ion channel family member 4 [Source:HGNC Symbol;Acc:21263]
ZNF485	0.0490309	0.745167	6.2335	8.36524	ZNF485	zinc finger protein 485 [Source:HGNC Symbol;Acc:23440]
WAS	2.54493e-08	3.366	28.0085	8.321	WAS	Wiskott-Aldrich syndrome [Source:HGNC Symbol;Acc:12731]
STMN3	0.000828074	1.00183	8.2685	8.25337	STMN3	stathmin-like 3 [Source:HGNC Symbol;Acc:15926]
SYTL4	5.88418e-14	7.70475	61.9093	8.03522	SYTL4	synaptotagmin-like 4 [Source:HGNC Symbol;Acc:15588]
PSD4	2.54493e-08	1.28017	10.2806	8.03066	PSD4	pleckstrin and Sec7 domain containing 4 [Source:HGNC Symbol;Acc:19096]
KEL	1.07514e-09	3.58017	28.1535	7.86374	KEL	Kell blood group, metallo-endopeptidase [Source:HGNC Symbol;Acc:6308]
UNC13D	3.09786e-11	3.13767	24.4652	7.79725	UNC13D	unc-13 homolog D (C. elegans) [Source:HGNC Symbol;Acc:23147]
GATA1	0.00181348	1.65433	12.871	7.78017	GATA1	GATA binding protein 1 (globin transcription factor 1) [Source:HGNC Symbol;Acc:4170]
NTRK1	6.54626e-08	2.41267	18.7502	7.77155	NTRK1	neurotrophic tyrosine kinase, receptor, type 1 [Source:HGNC Symbol;Acc:8031]
RHAG	1.24023e-12	11.8268	91.3493	7.7239	RHAG	Rh-associated glycoprotein [Source:HGNC Symbol;Acc:10006]
CD200R1	5.90751e-05	2.75517	21.0277	7.63209	CD200R1	CD200 receptor 1 [Source:HGNC Symbol;Acc:24235]
DNPH1	1.73693e-05	6.6685	50.3593	7.55182	DNPH1	2'-deoxynucleoside 5'-phosphate N-hydrolase 1 [Source:HGNC Symbol;Acc:21218]
SAMSN1	4.35207e-14	36.2968	273.217	7.52729	SAMSN1	SAM domain, SH3 domain and nuclear localization signals 1 [Source:HGNC Symbol;Acc:10528]
DGKB	0.000688547	0.836833	6.2335	7.44891	DGKB	diacylglycerol kinase, beta 90kDa [Source:HGNC Symbol;Acc:2850]
TEC	7.32387e-09	2.35683	17.5139	7.43112	TEC	tec protein tyrosine kinase [Source:HGNC Symbol;Acc:11719]
VWDE	1.73693e-05	0.8085	5.9285	7.33271	VWDE	von Willebrand factor D and EGF domains [Source:HGNC Symbol;Acc:21897]
SLFN14	2.93838e-05	1.43017	10.4402	7.29997	SLFN14	schlafen family member 14 [Source:HGNC Symbol;Acc:32689]
ART4	1.98217e-06	3.63058	26.2393	7.22731	ART4	ADP-ribosyltransferase 4 (Dombrock blood group) [Source:HGNC Symbol;Acc:726]
ITGA2B	1.84297e-13	17.566	126.843	7.22097	ITGA2B	integrin, alpha 2b (platelet glycoprotein IIb of IIb/IIIa complex, antigen CD41) [Source:HGNC Symbol;Acc:6138]
CRTAC1	5.79897e-10	4.15183	29.9385	7.21091	CRTAC1	cartilage acidic protein 1 [Source:HGNC Symbol;Acc:14882]
C4A	2.65155e-06	1.20933	8.63433	7.13975	C4A	complement component 4A (Rodgers blood group) [Source:HGNC Symbol;Acc:1323]
SLC37A1	0.000792913	1.01933	7.19933	7.06279	SLC37A1	solute carrier family 37 (glucose-6-phosphate transporter), member 1 [Source:HGNC Symbol;Acc:11024]
LOC389634	0.0154057	3.09183	21.776	7.04307
MYL4	7.1024e-09	13.7085	96.5135	7.04041	MYL4	myosin, light chain 4, alkali; atrial, embryonic [Source:HGNC Symbol;Acc:7585]
PDGFC	5.73776e-09	3.301	23.2335	7.03832	PDGFC	platelet derived growth factor C [Source:HGNC Symbol;Acc:8801]
FGFR3	9.49403e-08	1.67267	11.7493	7.02431	FGFR3	fibroblast growth factor receptor 3 [Source:HGNC Symbol;Acc:3690]
CORO7-PAM16	0.00061484	2.65183	18.6268	7.02413	CORO7-PAM16	CORO7-PAM16 readthrough [Source:HGNC Symbol;Acc:44424]
PCDHB8	2.42013e-05	1.461	10.211	6.98905	PCDHB8	protocadherin beta 8 [Source:HGNC Symbol;Acc:8693]
GSE1	7.60281e-13	6.286	43.7235	6.9557	GSE1	Gse1 coiled-coil protein [Source:HGNC Symbol;Acc:28979]
GYPA	1.63521e-08	3.30767	22.6739	6.85496	GYPA	glycophorin A (MNS blood group) [Source:HGNC Symbol;Acc:4702]
VAV1	4.83946e-12	12.0302	82.4185	6.85099	VAV1	vav 1 guanine nucleotide exchange factor [Source:HGNC Symbol;Acc:12657]
ENO2	5.561e-12	13.8702	94.3068	6.79926	ENO2	enolase 2 (gamma, neuronal) [Source:HGNC Symbol;Acc:3353]
FGFBP3	3.63487e-13	49.9347	338.904	6.78693	FGFBP3	fibroblast growth factor binding protein 3 [Source:HGNC Symbol;Acc:23428]
CCDC80	1.85074e-12	11.781	79.941	6.78559	CCDC80	coiled-coil domain containing 80 [Source:HGNC Symbol;Acc:30649]
P4HTM	0.00885847	1.16058	7.86267	6.77475	P4HTM	prolyl 4-hydroxylase, transmembrane (endoplasmic reticulum) [Source:HGNC Symbol;Acc:28858]
BDH1	0.00162898	0.90975	6.10933	6.7154	BDH1	3-hydroxybutyrate dehydrogenase, type 1 [Source:HGNC Symbol;Acc:1027]
JAKMIP2	8.6385e-09	1.20933	8.08892	6.68874	JAKMIP2	janus kinase and microtubule interacting protein 2 [Source:HGNC Symbol;Acc:29067]
MTHFD2L	0.00100729	1.40433	9.21767	6.56373	MTHFD2L	methylenetetrahydrofolate dehydrogenase (NADP+ dependent) 2-like [Source:HGNC Symbol;Acc:31865]
AGPAT2	3.9098e-05	3.051	19.7302	6.46679	AGPAT2	1-acylglycerol-3-phosphate O-acyltransferase 2 [Source:HGNC Symbol;Acc:325]
GRIK5	0.0069773	0.857667	5.46308	6.3697	GRIK5	glutamate receptor, ionotropic, kainate 5 [Source:HGNC Symbol;Acc:4583]
FZD5	2.24576e-09	2.35683	14.8927	6.31893	FZD5	frizzled family receptor 5 [Source:HGNC Symbol;Acc:4043]
EHBP1L1	2.21252e-09	3.09183	19.3952	6.27303	EHBP1L1	EH domain binding protein 1-like 1 [Source:HGNC Symbol;Acc:30682]
APOBEC3C	3.56593e-07	8.00767	50.096	6.256	APOBEC3C	apolipoprotein B mRNA editing enzyme, catalytic polypeptide-like 3C [Source:HGNC Symbol;Acc:17353]
B9D1	0.0331804	2.6235	16.3381	6.22759	B9D1	B9 protein domain 1 [Source:HGNC Symbol;Acc:24123]
LRP5	1.27734e-07	1.97433	12.1523	6.15512	LRP5	low density lipoprotein receptor-related protein 5 [Source:HGNC Symbol;Acc:6697]
SELP	0.000602405	1.28017	7.821	6.10936	SELP	selectin P (granule membrane protein 140kDa, antigen CD62) [Source:HGNC Symbol;Acc:10721]
NFATC4	1.20467e-07	1.74267	10.5218	6.03778	NFATC4	nuclear factor of activated T-cells, cytoplasmic, calcineurin-dependent 4 [Source:HGNC Symbol;Acc:7778]
RPP25L	0.000209852	5.1735	31.2227	6.03511	RPP25L	ribonuclease P/MRP 25kDa subunit-like [Source:HGNC Symbol;Acc:19909]
ECSIT	1.0447e-06	7.141	42.8485	6.00035	ECSIT	ECSIT signalling integrator [Source:HGNC Symbol;Acc:29548]
ZAP70	5.44544e-09	5.22517	31.2402	5.97879	ZAP70	zeta-chain (TCR) associated protein kinase 70kDa [Source:HGNC Symbol;Acc:12858]
PLA2G6	1.04176e-06	2.32558	13.8981	5.97617	PLA2G6	phospholipase A2, group VI (cytosolic, calcium-independent) [Source:HGNC Symbol;Acc:9039]
PMS2CL	0.0331804	1.44225	8.51183	5.90177
NANOS1	0.000116705	1.16058	6.77183	5.83485	NANOS1	nanos homolog 1 (Drosophila) [Source:HGNC Symbol;Acc:23044]
SPR	1.03836e-06	6.60183	38.4656	5.8265	SPR	sepiapterin reductase (7,8-dihydrobiopterin:NADP+ oxidoreductase) [Source:HGNC Symbol;Acc:11257]
PRKCQ	3.01163e-06	2.37767	13.8243	5.81424	PRKCQ	protein kinase C, theta [Source:HGNC Symbol;Acc:9410]
CTSL2	8.63621e-11	12.6668	73.4577	5.79921
CLDN10	0.000252918	1.90517	10.9889	5.76796	CLDN10	claudin 10 [Source:HGNC Symbol;Acc:2033]
CD226	1.66386e-08	7.1535	40.8685	5.71308	CD226	CD226 molecule [Source:HGNC Symbol;Acc:16961]
DDIT4	2.63114e-07	7.13267	40.6272	5.69594	DDIT4	DNA-damage-inducible transcript 4 [Source:HGNC Symbol;Acc:24944]
OBSL1	1.12824e-08	5.60933	31.3077	5.58135	OBSL1	obscurin-like 1 [Source:HGNC Symbol;Acc:29092]
SLC38A5	0.00286263	1.996	11.0847	5.55348	SLC38A5	solute carrier family 38, member 5 [Source:HGNC Symbol;Acc:18070]
MGAT3	4.84945e-06	1.60517	8.87683	5.53016	MGAT3	mannosyl (beta-1,4-)-glycoprotein beta-1,4-N-acetylglucosaminyltransferase [Source:HGNC Symbol;Acc:7046]
ASIC1	0.000476922	1.25183	6.91683	5.52536	ASIC1	acid-sensing (proton-gated) ion channel 1 [Source:HGNC Symbol;Acc:100]
GTF2H2	1.76787e-06	6.55308	36.2077	5.52529	GTF2H2	general transcription factor IIH, polypeptide 2, 44kDa [Source:HGNC Symbol;Acc:4656]
CGN	3.21993e-08	3.52683	19.4781	5.52283	CGN	cingulin [Source:HGNC Symbol;Acc:17429]
SDSL	0.0184452	2.29433	12.5593	5.47407	SDSL	serine dehydratase-like [Source:HGNC Symbol;Acc:30404]
IKZF1	2.01122e-05	1.181	6.4235	5.43903	IKZF1	IKAROS family zinc finger 1 (Ikaros) [Source:HGNC Symbol;Acc:13176]
TAF4B	9.82543e-09	5.09808	27.7077	5.43492	TAF4B	TAF4b RNA polymerase II, TATA box binding protein (TBP)-associated factor, 105kDa [Source:HGNC Symbol;Acc:11538]
PPFIA3	4.92981e-05	1.386	7.48183	5.39815	PPFIA3	protein tyrosine phosphatase, receptor type, f polypeptide (PTPRF), interacting protein (liprin), alpha 3 [Source:HGNC Symbol;Acc:9247]
MED11	0.00112023	5.60933	30.1039	5.36675	MED11	mediator complex subunit 11 [Source:HGNC Symbol;Acc:32687]
VEGFA	2.9278e-08	5.36017	28.7431	5.36235	VEGFA	vascular endothelial growth factor A [Source:HGNC Symbol;Acc:12680]
SYNE1	3.15201e-10	2.126	11.2852	5.30817	SYNE1	spectrin repeat containing, nuclear envelope 1 [Source:HGNC Symbol;Acc:17089]
FAH	1.98037e-08	14.1368	74.4368	5.26545	FAH	fumarylacetoacetate hydrolase (fumarylacetoacetase) [Source:HGNC Symbol;Acc:3579]
GP1BA	1.67679e-06	4.751	24.966	5.25489	GP1BA	glycoprotein Ib (platelet), alpha polypeptide [Source:HGNC Symbol;Acc:4439]
MLLT3	2.07633e-05	2.28183	11.861	5.19801	MLLT3	myeloid/lymphoid or mixed-lineage leukemia (trithorax homolog, Drosophila); translocated to, 3 [Source:HGNC Symbol;Acc:7136]
TESC	0.000730126	4.90933	25.496	5.19337	TESC	tescalcin [Source:HGNC Symbol;Acc:26065]
TTC12	0.00561781	1.73267	8.97475	5.17973	TTC12	tetratricopeptide repeat domain 12 [Source:HGNC Symbol;Acc:23700]
PSMB10	3.1895e-05	8.12892	42.061	5.17424	PSMB10	proteasome (prosome, macropain) subunit, beta type, 10 [Source:HGNC Symbol;Acc:9538]
GALNT5	5.15887e-05	2.25225	11.6143	5.15677	GALNT5	UDP-N-acetyl-alpha-D-galactosamine:polypeptide N-acetylgalactosaminyltransferase 5 (GalNAc-T5) [Source:HGNC Symbol;Acc:4127]
HDDC2	6.63833e-07	9.35433	48.1597	5.14839	HDDC2	HD domain containing 2 [Source:HGNC Symbol;Acc:21078]
MYC	1.68874e-09	28.6452	147.207	5.13898	MYC	v-myc avian myelocytomatosis viral oncogene homolog [Source:HGNC Symbol;Acc:7553]
TMEM26	6.98116e-06	1.96308	9.9285	5.0576	TMEM26	transmembrane protein 26 [Source:HGNC Symbol;Acc:28550]
ALOX15	0.00138865	1.7985	9.07433	5.0455	ALOX15	arachidonate 15-lipoxygenase [Source:HGNC Symbol;Acc:433]
SLC16A10	0.000370918	2.16725	10.7973	4.982	SLC16A10	solute carrier family 16 (aromatic amino acid transporter), member 10 [Source:HGNC Symbol;Acc:17027]
TCEAL5	7.52099e-08	20.9085	103.086	4.93034	TCEAL5	transcription elongation factor A (SII)-like 5 [Source:HGNC Symbol;Acc:22282]
GFI1	8.38866e-08	10.2785	50.4268	4.90605	GFI1	growth factor independent 1 transcription repressor [Source:HGNC Symbol;Acc:4237]
BMPER	7.50342e-09	11.6768	57.2773	4.9052	BMPER	BMP binding endothelial regulator [Source:HGNC Symbol;Acc:24154]
HDDC3	0.000649539	5.82267	28.4922	4.89333	HDDC3	HD domain containing 3 [Source:HGNC Symbol;Acc:30522]
USP44	0.0216134	1.20933	5.85517	4.84165	USP44	ubiquitin specific peptidase 44 [Source:HGNC Symbol;Acc:20064]
PRPF40B	0.00102717	1.67267	8.08892	4.83594	PRPF40B	PRP40 pre-mRNA processing factor 40 homolog B (S. cerevisiae) [Source:HGNC Symbol;Acc:25031]
GFI1B	9.3501e-08	22.3735	107.997	4.827	GFI1B	growth factor independent 1B transcription repressor [Source:HGNC Symbol;Acc:4238]
TBX20	0.0231105	2.8885	13.8681	4.80114	TBX20	T-box 20 [Source:HGNC Symbol;Acc:11598]
C10orf2	1.81556e-07	8.5485	40.9777	4.79355
RASSF5	0.00102717	1.59933	7.64767	4.78178	RASSF5	Ras association (RalGDS/AF-6) domain family member 5 [Source:HGNC Symbol;Acc:17609]
PPP1R14C	0.00408959	2.14017	10.1835	4.75827	PPP1R14C	protein phosphatase 1, regulatory (inhibitor) subunit 14C [Source:HGNC Symbol;Acc:14952]
ZNF385A	8.70027e-07	6.2985	29.926	4.75129	ZNF385A	zinc finger protein 385A [Source:HGNC Symbol;Acc:17521]
PTPN7	1.74035e-07	7.671	36.2968	4.7317	PTPN7	protein tyrosine phosphatase, non-receptor type 7 [Source:HGNC Symbol;Acc:9659]
SSX2IP	4.06304e-08	6.30683	29.5443	4.6845	SSX2IP	synovial sarcoma, X breakpoint 2 interacting protein [Source:HGNC Symbol;Acc:16509]
EGR1	1.87077e-06	5.63267	26.2393	4.65842	EGR1	early growth response 1 [Source:HGNC Symbol;Acc:3238]
DAK	9.62817e-05	2.02058	9.336	4.62045	DAK	dihydroxyacetone kinase 2 homolog (S. cerevisiae) [Source:HGNC Symbol;Acc:24552]
KRBA1	0.00153491	1.44225	6.63808	4.60259	KRBA1	KRAB-A domain containing 1 [Source:HGNC Symbol;Acc:22228]
TMEM200B	0.00784103	1.91892	8.70767	4.5378	TMEM200B	transmembrane protein 200B [Source:HGNC Symbol;Acc:33785]
DDR1	0.0016654	1.74267	7.88308	4.52357	DDR1	discoidin domain receptor tyrosine kinase 1 [Source:HGNC Symbol;Acc:2730]
TANGO6	1.44829e-05	2.72683	12.311	4.51476	TANGO6	transport and golgi organization 6 homolog (Drosophila) [Source:HGNC Symbol;Acc:25749]
PKDCC	9.05899e-08	19.1773	86.4293	4.50687	PKDCC	protein kinase domain containing, cytoplasmic [Source:HGNC Symbol;Acc:25123]
SALL2	8.9147e-06	2.99517	13.476	4.49925	SALL2	spalt-like transcription factor 2 [Source:HGNC Symbol;Acc:10526]
EFHC2	0.00281119	1.7235	7.74767	4.49531	EFHC2	EF-hand domain (C-terminal) containing 2 [Source:HGNC Symbol;Acc:26233]
HLA-DPB1	0.0013786	1.59183	7.13683	4.4834	HLA-DPB1	major histocompatibility complex, class II, DP beta 1 [Source:HGNC Symbol;Acc:4940]
TOR3A	7.09941e-07	12.416	55.661	4.48301	TOR3A	torsin family 3, member A [Source:HGNC Symbol;Acc:11997]
HS6ST2	0.000945597	1.47267	6.60017	4.48178	HS6ST2	heparan sulfate 6-O-sulfotransferase 2 [Source:HGNC Symbol;Acc:19133]
LOC100506343	0.00408959	2.38767	10.6302	4.45212
SELENBP1	0.00078356	3.89142	17.2102	4.4226	SELENBP1	selenium binding protein 1 [Source:HGNC Symbol;Acc:10719]
EXOSC5	0.000597182	7.56183	33.3268	4.40724	EXOSC5	exosome component 5 [Source:HGNC Symbol;Acc:24662]
ERCC6L2	0.000157532	2.00683	8.78267	4.37638	ERCC6L2	excision repair cross-complementing rodent repair deficiency, complementation group 6-like 2 [Source:HGNC Symbol;Acc:26922]
MAPKAPK3	6.90108e-06	7.39517	32.1227	4.34374	MAPKAPK3	mitogen-activated protein kinase-activated protein kinase 3 [Source:HGNC Symbol;Acc:6888]
LRRC4B	1.75183e-06	8.24767	35.8085	4.34165	LRRC4B	leucine rich repeat containing 4B [Source:HGNC Symbol;Acc:25042]
LY6E	5.2873e-07	33.4743	143.755	4.29449	LY6E	lymphocyte antigen 6 complex, locus E [Source:HGNC Symbol;Acc:6727]
CKB	1.50353e-07	85.641	367.081	4.28628	CKB	creatine kinase, brain [Source:HGNC Symbol;Acc:1991]
ATP2A3	7.43419e-08	36.6652	156.828	4.27729	ATP2A3	ATPase, Ca++ transporting, ubiquitous [Source:HGNC Symbol;Acc:813]
SHANK1	0.000102967	1.57433	6.71558	4.26567	SHANK1	SH3 and multiple ankyrin repeat domains 1 [Source:HGNC Symbol;Acc:15474]
TMOD1	0.00243243	1.93267	8.23808	4.26255	TMOD1	tropomodulin 1 [Source:HGNC Symbol;Acc:11871]
C5orf4	0.00773883	1.8435	7.84683	4.25649
SEPT4	0.0016723	4.95433	20.9327	4.22512	SEPT4	septin 4 [Source:HGNC Symbol;Acc:9165]
PLA2G3	0.000666768	3.27808	13.771	4.20093	PLA2G3	phospholipase A2, group III [Source:HGNC Symbol;Acc:17934]
COL6A3	5.29746e-06	2.63892	11.0293	4.17949	COL6A3	collagen, type VI, alpha 3 [Source:HGNC Symbol;Acc:2213]
SULT1C4	3.83951e-05	9.49767	39.6718	4.17701	SULT1C4	sulfotransferase family, cytosolic, 1C, member 4 [Source:HGNC Symbol;Acc:11457]
FAM162A	2.36108e-05	20.811	86.6543	4.16387	FAM162A	family with sequence similarity 162, member A [Source:HGNC Symbol;Acc:17865]
GRK6	6.82936e-05	13.1235	54.5589	4.15734	GRK6	G protein-coupled receptor kinase 6 [Source:HGNC Symbol;Acc:4545]
MICAL2	1.95996e-07	25.4889	105.429	4.13628	MICAL2	microtubule associated monooxygenase, calponin and LIM domain containing 2 [Source:HGNC Symbol;Acc:24693]
TIMM8A	0.000109635	16.9785	69.8585	4.11453	TIMM8A	translocase of inner mitochondrial membrane 8 homolog A (yeast) [Source:HGNC Symbol;Acc:11817]
ZNF827	0.00773883	1.36767	5.62642	4.11388	ZNF827	zinc finger protein 827 [Source:HGNC Symbol;Acc:27193]
CCDC28B	0.0173689	6.09683	25.0668	4.11145	CCDC28B	coiled-coil domain containing 28B [Source:HGNC Symbol;Acc:28163]
C15orf38-AP3S2	0.00421493	1.80433	7.39517	4.09856
MYLK3	1.35826e-06	4.6635	19.1135	4.09853	MYLK3	myosin light chain kinase 3 [Source:HGNC Symbol;Acc:29826]
GATA6	7.79971e-07	15.4214	63.1343	4.09394	GATA6	GATA binding protein 6 [Source:HGNC Symbol;Acc:4174]
IFT74	7.58641e-06	14.9385	61.1364	4.09254	IFT74	intraflagellar transport 74 homolog (Chlamydomonas) [Source:HGNC Symbol;Acc:21424]
PIP4K2C	0.0120983	1.58392	6.4735	4.08702	PIP4K2C	phosphatidylinositol-5-phosphate 4-kinase, type II, gamma [Source:HGNC Symbol;Acc:23786]
EFCAB4B	0.00355942	3.52683	14.3514	4.06921	EFCAB4B	EF-hand calcium binding domain 4B [Source:HGNC Symbol;Acc:28657]
SLC37A4	0.00200261	3.62183	14.6322	4.04001	SLC37A4	solute carrier family 37 (glucose-6-phosphate transporter), member 4 [Source:HGNC Symbol;Acc:4061]
PTGS1	7.92494e-07	16.9002	68.2723	4.03974	PTGS1	prostaglandin-endoperoxide synthase 1 (prostaglandin G/H synthase and cyclooxygenase) [Source:HGNC Symbol;Acc:9604]
DEF6	0.000209477	5.19808	20.9085	4.02235	DEF6	differentially expressed in FDCP 6 homolog (mouse) [Source:HGNC Symbol;Acc:2760]
MFSD2A	0.0141988	2.53183	10.1835	4.02218	MFSD2A	major facilitator superfamily domain containing 2A [Source:HGNC Symbol;Acc:25897]
NUP210	9.22425e-06	3.1735	12.761	4.02111	NUP210	nucleoporin 210kDa [Source:HGNC Symbol;Acc:30052]
CBFA2T3	3.14245e-06	5.7785	23.1939	4.01383	CBFA2T3	core-binding factor, runt domain, alpha subunit 2; translocated to, 3 [Source:HGNC Symbol;Acc:1537]
TMEM63B	0.000924566	2.67267	10.721	4.01135	TMEM63B	transmembrane protein 63B [Source:HGNC Symbol;Acc:17735]
NXF3	9.36581e-05	7.70475	30.8168	3.99972	NXF3	nuclear RNA export factor 3 [Source:HGNC Symbol;Acc:8073]
OBSCN	7.84276e-08	2.2685	9.05183	3.99023	OBSCN	obscurin, cytoskeletal calmodulin and titin-interacting RhoGEF [Source:HGNC Symbol;Acc:15719]
ZC3H12A	0.0354078	1.76267	7.0135	3.97891	ZC3H12A	zinc finger CCCH-type containing 12A [Source:HGNC Symbol;Acc:26259]
ARHGEF6	4.26399e-07	23.7218	94.2293	3.97226	ARHGEF6	Rac/Cdc42 guanine nucleotide exchange factor (GEF) 6 [Source:HGNC Symbol;Acc:685]
IFITM1	0.00219152	12.416	48.9593	3.94325	IFITM1	interferon induced transmembrane protein 1 [Source:HGNC Symbol;Acc:5412]
COL1A1	6.22715e-07	51.121	201.482	3.94127	COL1A1	collagen, type I, alpha 1 [Source:HGNC Symbol;Acc:2197]
DOCK2	9.38397e-06	4.26142	16.736	3.92733	DOCK2	dedicator of cytokinesis 2 [Source:HGNC Symbol;Acc:2988]
OSBPL6	4.25595e-05	2.37767	9.3185	3.91918	OSBPL6	oxysterol binding protein-like 6 [Source:HGNC Symbol;Acc:16388]
ODC1	1.46992e-06	87.7035	342.264	3.90252	ODC1	ornithine decarboxylase 1 [Source:HGNC Symbol;Acc:8109]
FAM216A	0.000101082	11.3172	43.9318	3.88185	FAM216A	family with sequence similarity 216, member A [Source:HGNC Symbol;Acc:30180]
ISOC2	0.000526378	14.1085	54.6685	3.87486	ISOC2	isochorismatase domain containing 2 [Source:HGNC Symbol;Acc:26278]
LOC100506714	0.00687413	5.07683	19.6681	3.87408
SLC6A8	0.00020214	4.84975	18.7768	3.87171	SLC6A8	solute carrier family 6 (neurotransmitter transporter), member 8 [Source:HGNC Symbol;Acc:11055]
APOBEC3B	0.000375805	8.85558	34.1343	3.85456	APOBEC3B	apolipoprotein B mRNA editing enzyme, catalytic polypeptide-like 3B [Source:HGNC Symbol;Acc:17352]
GLP1R	0.0354078	1.56683	6.03767	3.85342	GLP1R	glucagon-like peptide 1 receptor [Source:HGNC Symbol;Acc:4324]
VRTN	0.013448	1.87517	7.18267	3.83042	VRTN	vertebrae development associated [Source:HGNC Symbol;Acc:20223]
SNORD86	0.00112946	318.078	1208.77	3.80025
STAR	0.00401742	2.83725	10.7768	3.79834	STAR	steroidogenic acute regulatory protein [Source:HGNC Symbol;Acc:11359]
ZNF808	0.0173689	1.756	6.65933	3.79233	ZNF808	zinc finger protein 808 [Source:HGNC Symbol;Acc:33230]
AKR1C1	0.000386876	9.35433	35.3677	3.78089	AKR1C1	aldo-keto reductase family 1, member C1 [Source:HGNC Symbol;Acc:384]
EMILIN1	6.28244e-06	13.456	50.5247	3.75481	EMILIN1	elastin microfibril interfacer 1 [Source:HGNC Symbol;Acc:19880]
HNRNPUL2-BSCL2	7.48045e-07	43.2527	162.167	3.74929
NAP1L5	0.000460803	7.1135	26.6322	3.7439	NAP1L5	nucleosome assembly protein 1-like 5 [Source:HGNC Symbol;Acc:19968]
SEPT6	0.0013834	6.43433	23.9768	3.72639	SEPT6	septin 6 [Source:HGNC Symbol;Acc:15848]
EXOSC4	0.00270715	11.4868	42.2585	3.67886	EXOSC4	exosome component 4 [Source:HGNC Symbol;Acc:18189]
SLMO2-ATP5E	6.85174e-05	23.9252	87.9193	3.67476
RRP7B	0.000315778	6.62475	24.2543	3.66117
C2orf88	1.40891e-05	10.3268	37.7802	3.65845
GAD1	0.00104804	85.1293	309.408	3.63456	GAD1	glutamate decarboxylase 1 (brain, 67kDa) [Source:HGNC Symbol;Acc:4092]
FAM117A	0.00667606	3.54475	12.871	3.631	FAM117A	family with sequence similarity 117, member A [Source:HGNC Symbol;Acc:24179]
NIT2	0.0143608	5.38142	19.4631	3.61672	NIT2	nitrilase family, member 2 [Source:HGNC Symbol;Acc:29878]
LOC100507032	0.00565959	2.43058	8.74017	3.59591
PTK2B	0.0196208	1.61267	5.78808	3.58914	PTK2B	protein tyrosine kinase 2 beta [Source:HGNC Symbol;Acc:9612]
SCLY	0.032609	4.16558	14.9502	3.58897	SCLY	selenocysteine lyase [Source:HGNC Symbol;Acc:18161]
ARRDC2	0.000404409	5.901	21.1518	3.58445	ARRDC2	arrestin domain containing 2 [Source:HGNC Symbol;Acc:25225]
GSTM4	0.00406713	6.12058	21.9268	3.58247	GSTM4	glutathione S-transferase mu 4 [Source:HGNC Symbol;Acc:4636]
MAPRE3	0.0343755	3.30767	11.8381	3.57898	MAPRE3	microtubule-associated protein, RP/EB family, member 3 [Source:HGNC Symbol;Acc:6892]
IPO4	1.28213e-05	18.5981	66.4827	3.57471	IPO4	importin 4 [Source:HGNC Symbol;Acc:19426]
PLEKHG3	3.21571e-05	7.80142	27.8793	3.57362	PLEKHG3	pleckstrin homology domain containing, family G (with RhoGef domain) member 3 [Source:HGNC Symbol;Acc:20364]
PRKAR1B	0.000245299	7.1885	25.6552	3.56892	PRKAR1B	protein kinase, cAMP-dependent, regulatory, type I, beta [Source:HGNC Symbol;Acc:9390]
SEMA4D	0.00045304	3.331	11.861	3.56079	SEMA4D	sema domain, immunoglobulin domain (Ig), transmembrane domain (TM) and short cytoplasmic domain, (semaphorin) 4D [Source:HGNC Symbol;Acc:10732]
GSS	0.000108821	13.416	47.7627	3.56013	GSS	glutathione synthetase [Source:HGNC Symbol;Acc:4624]
ABCC4	0.00171242	22.701	80.7693	3.55796	ABCC4	ATP-binding cassette, sub-family C (CFTR/MRP), member 4 [Source:HGNC Symbol;Acc:55]
AGAP1	0.00898127	9.81517	34.8927	3.55497	AGAP1	ArfGAP with GTPase domain, ankyrin repeat and PH domain 1 [Source:HGNC Symbol;Acc:16922]
RTN1	1.30362e-05	9.30017	32.8893	3.53642	RTN1	reticulon 1 [Source:HGNC Symbol;Acc:10467]
CCRL2	0.000624632	9.54183	33.7352	3.5355	CCRL2	chemokine (C-C motif) receptor-like 2 [Source:HGNC Symbol;Acc:1612]
FAM208B	1.48108e-05	9.481	33.4547	3.52861	FAM208B	family with sequence similarity 208, member B [Source:HGNC Symbol;Acc:23484]
AGTRAP	0.00667606	7.26017	25.6043	3.52669	AGTRAP	angiotensin II receptor-associated protein [Source:HGNC Symbol;Acc:13539]
METTL7A	0.000357035	5.43017	19.1268	3.52233	METTL7A	methyltransferase like 7A [Source:HGNC Symbol;Acc:24550]
KANK1	0.00016843	4.76892	16.7693	3.51638	KANK1	KN motif and ankyrin repeat domains 1 [Source:HGNC Symbol;Acc:19309]
PLCB4	0.000112449	4.38767	15.3697	3.50294	PLCB4	phospholipase C, beta 4 [Source:HGNC Symbol;Acc:9059]
ADAMTS3	6.97198e-05	5.29017	18.5168	3.50024	ADAMTS3	ADAM metallopeptidase with thrombospondin type 1 motif, 3 [Source:HGNC Symbol;Acc:219]
PIK3CB	3.98717e-05	6.68933	23.3739	3.49421	PIK3CB	phosphatidylinositol-4,5-bisphosphate 3-kinase, catalytic subunit beta [Source:HGNC Symbol;Acc:8976]
FBF1	0.00561968	2.40058	8.386	3.49332	FBF1	Fas (TNFRSF6) binding factor 1 [Source:HGNC Symbol;Acc:24674]
PHF15	0.00355942	1.59933	5.57767	3.48749	PHF15	jade family PHD finger 2 [Source:HGNC Symbol;Acc:22984]
SH3BP1	0.000306468	8.10433	28.091	3.46617	SH3BP1	SH3-domain binding protein 1 [Source:HGNC Symbol;Acc:10824]
C22orf46	2.39964e-05	15.0164	52.0177	3.46405
KIFC3	4.11186e-05	14.1785	49.0252	3.45771	KIFC3	kinesin family member C3 [Source:HGNC Symbol;Acc:6326]
HNRNPH2	2.76195e-05	53.9752	186.613	3.45738	HNRNPH2	heterogeneous nuclear ribonucleoprotein H2 (H') [Source:HGNC Symbol;Acc:5042]
MRPL12	3.64396e-05	45.0889	155.831	3.45608	MRPL12	mitochondrial ribosomal protein L12 [Source:HGNC Symbol;Acc:10378]
FAM212B	9.76353e-05	5.27142	18.1668	3.44629	FAM212B	family with sequence similarity 212, member B [Source:HGNC Symbol;Acc:28045]
TTLL12	0.000112805	9.401	32.3385	3.4399	TTLL12	tubulin tyrosine ligase-like family, member 12 [Source:HGNC Symbol;Acc:28974]
SLC25A23	0.000146967	7.70475	26.4993	3.43935	SLC25A23	solute carrier family 25 (mitochondrial carrier; phosphate carrier), member 23 [Source:HGNC Symbol;Acc:19375]
TRIM21	0.00417532	5.74892	19.7402	3.43372	TRIM21	tripartite motif containing 21 [Source:HGNC Symbol;Acc:11312]
TFRC	2.43512e-05	16.0273	54.9193	3.42662	TFRC	transferrin receptor [Source:HGNC Symbol;Acc:11763]
TRMT2A	0.000114109	10.9952	37.6043	3.42008	TRMT2A	tRNA methyltransferase 2 homolog A (S. cerevisiae) [Source:HGNC Symbol;Acc:24974]
PRICKLE1	4.0856e-05	13.7335	46.9406	3.41796	PRICKLE1	prickle homolog 1 (Drosophila) [Source:HGNC Symbol;Acc:17019]
NOSTRIN	3.61408e-05	82.4185	280.78	3.40676	NOSTRIN	nitric oxide synthase trafficking [Source:HGNC Symbol;Acc:20203]
PDGFRB	0.0048016	1.79183	6.07475	3.39024	PDGFRB	platelet-derived growth factor receptor, beta polypeptide [Source:HGNC Symbol;Acc:8804]
GSDMD	0.00328396	8.816	29.726	3.37182	GSDMD	gasdermin D [Source:HGNC Symbol;Acc:25697]
INVS	0.00849416	2.781	9.37183	3.36995	INVS	inversin [Source:HGNC Symbol;Acc:17870]
LRRC16A	7.52775e-05	8.14392	27.3756	3.36148	LRRC16A	leucine rich repeat containing 16A [Source:HGNC Symbol;Acc:21581]
HLTF	8.09584e-05	16.1227	54.1643	3.35951	HLTF	helicase-like transcription factor [Source:HGNC Symbol;Acc:11099]
RILPL2	0.000146389	23.2031	77.8377	3.35463	RILPL2	Rab interacting lysosomal protein-like 2 [Source:HGNC Symbol;Acc:28787]
PARD3	2.86437e-05	19.6068	65.6402	3.34782	PARD3	par-3 family cell polarity regulator [Source:HGNC Symbol;Acc:16051]
PPFIBP2	0.00928669	2.8035	9.37183	3.3429	PPFIBP2	PTPRF interacting protein, binding protein 2 (liprin beta 2) [Source:HGNC Symbol;Acc:9250]
VWA8	0.00709892	3.94433	13.1818	3.34197	VWA8	von Willebrand factor A domain containing 8 [Source:HGNC Symbol;Acc:29071]
FBLN2	2.15324e-05	26.4064	88.2327	3.34133	FBLN2	fibulin 2 [Source:HGNC Symbol;Acc:3601]
ZNF432	0.00420345	4.89267	16.3381	3.3393	ZNF432	zinc finger protein 432 [Source:HGNC Symbol;Acc:20810]
DDX49	0.00011204	19.5002	64.8968	3.32801	DDX49	DEAD (Asp-Glu-Ala-Asp) box polypeptide 49 [Source:HGNC Symbol;Acc:18684]
GTF2H2C	0.000298422	11.0752	36.791	3.32194	GTF2H2C	general transcription factor IIH, polypeptide 2C [Source:HGNC Symbol;Acc:31394]
FDXR	3.91443e-05	48.4535	160.583	3.31416	FDXR	ferredoxin reductase [Source:HGNC Symbol;Acc:3642]
SLC25A10	0.00621395	6.16433	20.381	3.30628	SLC25A10	Mitochondrial dicarboxylate carrier; Uncharacterized protein; cDNA FLJ60124, highly similar to Mitochondrial dicarboxylate carrier [Source:UniProtKB/TrEMBL;Acc:B4DLN1]
VPS25	0.000239603	26.6089	87.7035	3.29602	VPS25	vacuolar protein sorting 25 homolog (S. cerevisiae) [Source:HGNC Symbol;Acc:28122]
SLC12A7	0.000548898	4.55683	14.9593	3.28284	SLC12A7	solute carrier family 12 (potassium/chloride transporter), member 7 [Source:HGNC Symbol;Acc:10915]
BIN3	0.000696523	12.7152	41.681	3.27805	BIN3	bridging integrator 3 [Source:HGNC Symbol;Acc:1054]
NOP16	0.00014322	124.484	407.76	3.27562	NOP16	NOP16 nucleolar protein [Source:HGNC Symbol;Acc:26934]
IQSEC2	0.000478963	1.74267	5.69683	3.26903	IQSEC2	IQ motif and Sec7 domain 2 [Source:HGNC Symbol;Acc:29059]
PRKCA	0.00235271	1.73267	5.64017	3.25519	PRKCA	protein kinase C, alpha [Source:HGNC Symbol;Acc:9393]
CYFIP2	0.000485573	5.04183	16.4043	3.25364	CYFIP2	cytoplasmic FMR1 interacting protein 2 [Source:HGNC Symbol;Acc:13760]
PPARGC1B	8.23113e-05	9.75433	31.6068	3.24029	PPARGC1B	peroxisome proliferator-activated receptor gamma, coactivator 1 beta [Source:HGNC Symbol;Acc:30022]
SAPCD2	0.000663544	6.08267	19.676	3.23477	SAPCD2	suppressor APC domain containing 2 [Source:HGNC Symbol;Acc:28055]
ZNF18	0.0270737	2.8035	9.01392	3.21524	ZNF18	zinc finger protein 18 [Source:HGNC Symbol;Acc:12969]
TOP1MT	0.000234247	21.5423	69.1502	3.20998	TOP1MT	topoisomerase (DNA) I, mitochondrial [Source:HGNC Symbol;Acc:29787]
POLR3B	9.28154e-05	10.9485	35.0385	3.2003	POLR3B	polymerase (RNA) III (DNA directed) polypeptide B [Source:HGNC Symbol;Acc:30348]
SP100	0.0347249	5.43683	17.3514	3.19146	SP100	SP100 nuclear antigen [Source:HGNC Symbol;Acc:11206]
MYCL1	0.00807803	3.68392	11.7493	3.18936	MYCL1	v-myc avian myelocytomatosis viral oncogene lung carcinoma derived homolog [Source:HGNC Symbol;Acc:7555]
MYO19	0.000328961	13.371	42.6243	3.18782	MYO19	myosin XIX [Source:HGNC Symbol;Acc:26234]
PLTP	0.000158665	13.9202	44.3564	3.18649	PLTP	phospholipid transfer protein [Source:HGNC Symbol;Acc:9093]
SLC25A12	0.00245182	4.42642	14.1023	3.18593	SLC25A12	solute carrier family 25 (aspartate/glutamate carrier), member 12 [Source:HGNC Symbol;Acc:10982]
PPAN	0.000227981	38.0685	121.224	3.18437	PPAN	peter pan homolog (Drosophila) [Source:HGNC Symbol;Acc:9227]
TIMM44	0.000104835	43.9639	139.661	3.17672	TIMM44	translocase of inner mitochondrial membrane 44 homolog (yeast) [Source:HGNC Symbol;Acc:17316]
DNAJB5	0.03304	3.7735	11.9202	3.15892	DNAJB5	DnaJ (Hsp40) homolog, subfamily B, member 5 [Source:HGNC Symbol;Acc:14887]
SMYD3	0.0212971	5.94183	18.7502	3.15562	SMYD3	SET and MYND domain containing 3 [Source:HGNC Symbol;Acc:15513]
PFKFB4	0.00153401	5.68017	17.9193	3.15472	PFKFB4	6-phosphofructo-2-kinase/fructose-2,6-biphosphatase 4 [Source:HGNC Symbol;Acc:8875]
TMEM163	0.000644276	16.6623	52.5135	3.15165	TMEM163	transmembrane protein 163 [Source:HGNC Symbol;Acc:25380]
TMEM177	0.0476698	8.4085	26.4793	3.14911	TMEM177	transmembrane protein 177 [Source:HGNC Symbol;Acc:28143]
GSTZ1	0.0050096	11.3389	35.7018	3.14861	GSTZ1	glutathione S-transferase zeta 1 [Source:HGNC Symbol;Acc:4643]
SURF2	0.00448479	18.951	59.6518	3.14769	SURF2	surfeit 2 [Source:HGNC Symbol;Acc:11475]
LAMA5	0.000234811	3.35767	10.486	3.123	LAMA5	laminin, alpha 5 [Source:HGNC Symbol;Acc:6485]
MYRF	0.000559279	6.91558	21.5423	3.11503	MYRF	myelin regulatory factor [Source:HGNC Symbol;Acc:1181]
MDK	0.000250521	386.289	1201.24	3.10968	MDK	midkine (neurite growth-promoting factor 2) [Source:HGNC Symbol;Acc:6972]
ZNF551	0.00203096	5.43017	16.7693	3.08818	ZNF551	zinc finger protein 551 [Source:HGNC Symbol;Acc:25108]
WDR12	0.00018595	39.7668	122.668	3.08467	WDR12	WD repeat domain 12 [Source:HGNC Symbol;Acc:14098]
MRPL21	0.000431171	64.1243	197.749	3.08384	MRPL21	mitochondrial ribosomal protein L21 [Source:HGNC Symbol;Acc:14479]
APOE	0.000233887	155.154	477.372	3.07677	APOE	apolipoprotein E [Source:HGNC Symbol;Acc:613]
ACY1	0.00121632	15.7497	48.4202	3.07435	ACY1	aminoacylase 1 [Source:HGNC Symbol;Acc:177]
RCOR2	0.00203845	8.5485	26.2785	3.07405	RCOR2	REST corepressor 2 [Source:HGNC Symbol;Acc:27455]
MIR4444-1	0.00361837	949.759	2916.35	3.07062
ELL2	0.000292734	13.4318	41.1318	3.06227	ELL2	elongation factor, RNA polymerase II, 2 [Source:HGNC Symbol;Acc:17064]
MBP	0.0381876	2.0685	6.33017	3.06027	MBP	myelin basic protein [Source:HGNC Symbol;Acc:6925]
CPVL	0.00119991	17.0193	51.9356	3.05156	CPVL	carboxypeptidase, vitellogenic-like [Source:HGNC Symbol;Acc:14399]
COQ9	0.000971543	19.1168	58.1802	3.0434	COQ9	coenzyme Q9 [Source:HGNC Symbol;Acc:25302]
DPH1	0.0159662	5.98767	18.1485	3.03098	DPH1	diphthamide biosynthesis 1 [Source:HGNC Symbol;Acc:3003]
WDR85	0.00781018	8.24767	24.9785	3.02855
MCCC1	0.00215326	10.0839	30.3718	3.01191	MCCC1	methylcrotonoyl-CoA carboxylase 1 (alpha) [Source:HGNC Symbol;Acc:6936]
UCHL3	0.00246259	24.9118	74.9202	3.00741	UCHL3	ubiquitin carboxyl-terminal esterase L3 (ubiquitin thiolesterase) [Source:HGNC Symbol;Acc:12515]
MYO18B	0.00153852	2.6985	8.08892	2.99756	MYO18B	myosin XVIIIB [Source:HGNC Symbol;Acc:18150]
CCDC19	0.000578625	24.6631	73.8418	2.99402	CCDC19	coiled-coil domain containing 19 [Source:HGNC Symbol;Acc:17229]
GCDH	0.000802169	21.9868	65.8127	2.99328	GCDH	glutaryl-CoA dehydrogenase [Source:HGNC Symbol;Acc:4189]
OXNAD1	0.00113491	8.10433	24.2543	2.99276	OXNAD1	oxidoreductase NAD-binding domain containing 1 [Source:HGNC Symbol;Acc:25128]
OLFM2	0.00754716	8.93183	26.6535	2.9841	OLFM2	olfactomedin 2 [Source:HGNC Symbol;Acc:17189]
GOT1	0.000305379	35.0802	104.603	2.98184	GOT1	glutamic-oxaloacetic transaminase 1, soluble [Source:HGNC Symbol;Acc:4432]
TUBA8	0.007098	7.00933	20.8418	2.97344	TUBA8	tubulin, alpha 8 [Source:HGNC Symbol;Acc:12410]
PKMYT1	0.00120791	13.6422	40.4968	2.96849	PKMYT1	protein kinase, membrane associated tyrosine/threonine 1 [Source:HGNC Symbol;Acc:29650]
LOC650368	0.00514896	14.3893	42.5577	2.95758
TIMM13	0.000463354	49.8485	147.301	2.95497	TIMM13	translocase of inner mitochondrial membrane 13 homolog (yeast) [Source:HGNC Symbol;Acc:11816]
TMCO4	0.0381876	3.331	9.831	2.95137	TMCO4	transmembrane and coiled-coil domains 4 [Source:HGNC Symbol;Acc:27393]
BEX2	0.00795339	20.9773	61.7318	2.9428	BEX2	brain expressed X-linked 2 [Source:HGNC Symbol;Acc:30933]
EXOC6B	0.00743303	6.74142	19.8327	2.94191	EXOC6B	exocyst complex component 6B [Source:HGNC Symbol;Acc:17085]
GTF2IRD1	0.0201187	3.571	10.5027	2.9411	GTF2IRD1	GTF2I repeat domain containing 1 [Source:HGNC Symbol;Acc:4661]
RBM38	0.00277864	11.2773	33.1502	2.93956	RBM38	RNA binding motif protein 38 [Source:HGNC Symbol;Acc:15818]
ACSF3	0.0028925	6.641	19.4918	2.93508	ACSF3	acyl-CoA synthetase family member 3 [Source:HGNC Symbol;Acc:27288]
BLOC1S5-TXNDC5	0.0125711	13.0768	38.3522	2.93284
PTPN6	0.00306758	9.921	29.0893	2.9321	PTPN6	protein tyrosine phosphatase, non-receptor type 6 [Source:HGNC Symbol;Acc:9658]
LOC283174	0.0348251	2.04975	5.98017	2.91751
EDIL3	0.000433616	31.6964	92.3077	2.91224	EDIL3	EGF-like repeats and discoidin I-like domains 3 [Source:HGNC Symbol;Acc:3173]
MT2A	0.00874353	47.2793	137.628	2.91095	MT2A	metallothionein 2A [Source:HGNC Symbol;Acc:7406]
NPHP3-ACAD11	0.00705467	3.54475	10.306	2.9074
POLR3E	0.000774457	18.4235	53.3547	2.89602	POLR3E	polymerase (RNA) III (DNA directed) polypeptide E (80kD) [Source:HGNC Symbol;Acc:30347]
SARDH	0.0158108	4.5885	13.2743	2.89296	SARDH	sarcosine dehydrogenase [Source:HGNC Symbol;Acc:10536]
GBP4	0.0016361	6.3185	18.2702	2.89154	GBP4	guanylate binding protein 4 [Source:HGNC Symbol;Acc:20480]
PTGES2	0.000441154	30.1993	87.3052	2.89096	PTGES2	prostaglandin E synthase 2 [Source:HGNC Symbol;Acc:17822]
FHL2	0.0416649	6.78558	19.5573	2.88218	FHL2	four and a half LIM domains 2 [Source:HGNC Symbol;Acc:3703]
AMT	0.00657444	13.5777	39.0102	2.87311	AMT	aminomethyltransferase [Source:HGNC Symbol;Acc:473]
AIF1	0.0246712	15.0802	43.3093	2.87194	AIF1	allograft inflammatory factor 1 [Source:HGNC Symbol;Acc:352]
PSME1	0.0017506	37.0227	106.303	2.87129	PSME1	proteasome (prosome, macropain) activator subunit 1 (PA28 alpha) [Source:HGNC Symbol;Acc:9568]
POLR1E	0.00602253	12.6668	36.3485	2.86958	POLR1E	polymerase (RNA) I polypeptide E, 53kDa [Source:HGNC Symbol;Acc:17631]
KHK	0.00661587	9.17267	26.3098	2.86828	KHK	ketohexokinase (fructokinase) [Source:HGNC Symbol;Acc:6315]
MRPL23	0.00242137	43.746	125.461	2.86793	MRPL23	mitochondrial ribosomal protein L23 [Source:HGNC Symbol;Acc:10322]
USP20	0.0167658	3.04392	8.721	2.86506	USP20	ubiquitin specific peptidase 20 [Source:HGNC Symbol;Acc:12619]
RRP8	0.016202	9.07433	25.9593	2.86074	RRP8	ribosomal RNA processing 8, methyltransferase, homolog (yeast) [Source:HGNC Symbol;Acc:29030]
G6PD	0.000573897	32.9168	94.0335	2.8567	G6PD	glucose-6-phosphate dehydrogenase [Source:HGNC Symbol;Acc:4057]
SPN	0.00303048	3.24433	9.266	2.85606	SPN	sialophorin [Source:HGNC Symbol;Acc:11249]
MRPL14	0.00396255	34.526	98.4043	2.85015	MRPL14	mitochondrial ribosomal protein L14 [Source:HGNC Symbol;Acc:14279]
ITPR1	0.000868653	6.576	18.7177	2.84636	ITPR1	inositol 1,4,5-trisphosphate receptor, type 1 [Source:HGNC Symbol;Acc:6180]
ZNF7	0.00814464	8.94225	25.4477	2.84578	ZNF7	zinc finger protein 7 [Source:HGNC Symbol;Acc:13139]
RUNX1	0.00132192	20.6252	58.5377	2.83817	RUNX1	runt-related transcription factor 1 [Source:HGNC Symbol;Acc:10471]
NAP1L3	0.00259548	12.3035	34.8768	2.83471	NAP1L3	nucleosome assembly protein 1-like 3 [Source:HGNC Symbol;Acc:7639]
UROD	0.00101825	112.043	317.488	2.83364	UROD	uroporphyrinogen decarboxylase [Source:HGNC Symbol;Acc:12591]
FARSA	0.00085927	123.711	350.038	2.82948	FARSA	phenylalanyl-tRNA synthetase, alpha subunit [Source:HGNC Symbol;Acc:3592]
MYO1D	0.00182218	10.1785	28.7993	2.82943	MYO1D	myosin ID [Source:HGNC Symbol;Acc:7598]
SPINT2	0.00113149	16.0273	45.276	2.82494	SPINT2	serine peptidase inhibitor, Kunitz type, 2 [Source:HGNC Symbol;Acc:11247]
ALDH2	0.00177661	21.721	61.1814	2.81669	ALDH2	aldehyde dehydrogenase 2 family (mitochondrial) [Source:HGNC Symbol;Acc:404]
NEXN	0.00218776	14.6393	41.231	2.81645	NEXN	nexilin (F actin binding protein) [Source:HGNC Symbol;Acc:29557]
ETFB	0.00140123	106.183	298.29	2.80922	ETFB	electron-transfer-flavoprotein, beta polypeptide [Source:HGNC Symbol;Acc:3482]
RAC2	0.00353896	21.6685	60.7777	2.80489	RAC2	ras-related C3 botulinum toxin substrate 2 (rho family, small GTP binding protein Rac2) [Source:HGNC Symbol;Acc:9802]
AHI1	0.0351191	3.51517	9.84517	2.80077	AHI1	Abelson helper integration site 1 [Source:HGNC Symbol;Acc:21575]
MNS1	0.0172506	8.22308	23.0135	2.79865	MNS1	meiosis-specific nuclear structural 1 [Source:HGNC Symbol;Acc:29636]
FOXP4	0.0336094	2.126	5.94308	2.79543	FOXP4	forkhead box P4 [Source:HGNC Symbol;Acc:20842]
HSPA9	0.00766384	357.945	1000.04	2.79385	HSPA9	heat shock 70kDa protein 9 (mortalin) [Source:HGNC Symbol;Acc:5244]
SETMAR	0.0387302	17.7677	49.5793	2.79042	SETMAR	SET domain and mariner transposase fusion gene [Source:HGNC Symbol;Acc:10762]
LONP1	0.00169377	66.1568	184.456	2.78816	LONP1	lon peptidase 1, mitochondrial [Source:HGNC Symbol;Acc:9479]
ZNF589	0.00577669	7.28017	20.2543	2.78212	ZNF589	zinc finger protein 589 [Source:HGNC Symbol;Acc:16747]
TAC3	0.0426428	16.5018	45.8677	2.77955	TAC3	tachykinin 3 [Source:HGNC Symbol;Acc:11521]
ASB13	0.0311005	5.47475	15.2172	2.77953	ASB13	ankyrin repeat and SOCS box containing 13 [Source:HGNC Symbol;Acc:19765]
PFKFB2	0.00227908	5.19808	14.4277	2.77557	PFKFB2	6-phosphofructo-2-kinase/fructose-2,6-biphosphatase 2 [Source:HGNC Symbol;Acc:8873]
SLC48A1	0.0128096	6.641	18.4227	2.77408	SLC48A1	solute carrier family 48 (heme transporter), member 1 [Source:HGNC Symbol;Acc:26035]
NRG1	0.0159528	6.26767	17.376	2.77232	NRG1	neuregulin 1 [Source:HGNC Symbol;Acc:7997]
GBGT1	0.00474703	17.2102	47.6177	2.76683	GBGT1	globoside alpha-1,3-N-acetylgalactosaminyltransferase 1 [Source:HGNC Symbol;Acc:20460]
TLR4	0.00236053	15.2927	42.2914	2.76547	TLR4	toll-like receptor 4 [Source:HGNC Symbol;Acc:11850]
WDR81	0.00743303	3.02933	8.37183	2.76359	WDR81	WD repeat domain 81 [Source:HGNC Symbol;Acc:26600]
TMEM9	0.00195398	34.3831	94.8502	2.75863	TMEM9	transmembrane protein 9 [Source:HGNC Symbol;Acc:18823]
LRRCC1	0.0193462	4.751	13.0802	2.75314	LRRCC1	leucine rich repeat and coiled-coil centrosomal protein 1 [Source:HGNC Symbol;Acc:29373]
MYBBP1A	0.0040096	21.6843	59.5793	2.74758	MYBBP1A	MYB binding protein (P160) 1a [Source:HGNC Symbol;Acc:7546]
GPRASP1	0.0114238	3.04392	8.36017	2.74652	GPRASP1	G protein-coupled receptor associated sorting protein 1 [Source:HGNC Symbol;Acc:24834]
SF3B5	0.00263109	93.7381	257.059	2.74231	SF3B5	splicing factor 3b, subunit 5, 10kDa [Source:HGNC Symbol;Acc:21083]
DOK1	0.0121793	11.331	31.0702	2.74205	DOK1	docking protein 1, 62kDa (downstream of tyrosine kinase 1) [Source:HGNC Symbol;Acc:2990]
FAM86A	0.014019	8.4585	23.1743	2.73977	FAM86A	family with sequence similarity 86, member A [Source:HGNC Symbol;Acc:32221]
C21orf59	0.0015285	255.033	697.782	2.73605
ASMTL	0.00263568	24.5968	67.1835	2.73139	ASMTL	acetylserotonin O-methyltransferase-like [Source:HGNC Symbol;Acc:751]
ACSS3	0.00737667	10.0352	27.3502	2.72543	ACSS3	acyl-CoA synthetase short-chain family member 3 [Source:HGNC Symbol;Acc:24723]
CCDC69	0.0079211	7.23142	19.7043	2.72482	CCDC69	coiled-coil domain containing 69 [Source:HGNC Symbol;Acc:24487]
SH2D2A	0.0462646	9.14058	24.9027	2.72441	SH2D2A	SH2 domain containing 2A [Source:HGNC Symbol;Acc:10821]
SLFN13	0.0053202	3.46433	9.41392	2.71738	SLFN13	schlafen family member 13 [Source:HGNC Symbol;Acc:26481]
THOP1	0.00224261	24.7973	67.3727	2.71694	THOP1	thimet oligopeptidase 1 [Source:HGNC Symbol;Acc:11793]
LAP3	0.00212861	40.0652	108.781	2.7151	LAP3	leucine aminopeptidase 3 [Source:HGNC Symbol;Acc:18449]
LMO4	0.00283924	10.6852	28.991	2.7132	LMO4	LIM domain only 4 [Source:HGNC Symbol;Acc:6644]
SLC7A5	0.00236663	18.6852	50.6127	2.70871	SLC7A5	solute carrier family 7 (amino acid transporter light chain, L system), member 5 [Source:HGNC Symbol;Acc:11063]
PNMAL1	0.0223085	5.05892	13.7002	2.70812	PNMAL1	paraneoplastic Ma antigen family-like 1 [Source:HGNC Symbol;Acc:25578]
JRK	0.00496548	3.31683	8.9535	2.69941	JRK	Homo sapiens jerky homolog (mouse) (JRK), transcript variant 2, mRNA. [Source:RefSeq mRNA;Acc:NM_001077527]
SNHG8	0.00508449	60.4968	163.141	2.69669
EMR2	0.00449065	5.891	15.8627	2.6927	EMR2	egf-like module containing, mucin-like, hormone receptor-like 2 [Source:HGNC Symbol;Acc:3337]
UTP14A	0.00202428	39.1035	105.264	2.69192	UTP14A	UTP14, U3 small nucleolar ribonucleoprotein, homolog A (yeast) [Source:HGNC Symbol;Acc:10665]
CPQ	0.036145	8.036	21.5568	2.68253	CPQ	carboxypeptidase Q [Source:HGNC Symbol;Acc:16910]
ARFIP2	0.00384012	11.8268	31.691	2.67958	ARFIP2	ADP-ribosylation factor interacting protein 2 [Source:HGNC Symbol;Acc:17160]
RAD50	0.00324831	13.9202	37.2385	2.67515	RAD50	RAD50 homolog (S. cerevisiae) [Source:HGNC Symbol;Acc:9816]
AXIN1	0.00638569	11.9297	31.9077	2.67463	AXIN1	axin 1 [Source:HGNC Symbol;Acc:903]
GALNT10	0.0200245	2.83725	7.58433	2.67313	GALNT10	UDP-N-acetyl-alpha-D-galactosamine:polypeptide N-acetylgalactosaminyltransferase 10 (GalNAc-T10) [Source:HGNC Symbol;Acc:19873]
ADAMTS9	0.00264736	33.2906	88.5835	2.66092	ADAMTS9	ADAM metallopeptidase with thrombospondin type 1 motif, 9 [Source:HGNC Symbol;Acc:13202]
NFKB2	0.00927272	7.99475	21.2727	2.66083	NFKB2	nuclear factor of kappa light polypeptide gene enhancer in B-cells 2 (p49/p100) [Source:HGNC Symbol;Acc:7795]
CENPF	0.00746739	64.9077	172.111	2.65163	CENPF	centromere protein F, 350/400kDa [Source:HGNC Symbol;Acc:1857]
CBS	0.0044968	65.2702	173.064	2.65151	CBS	cystathionine-beta-synthase [Source:HGNC Symbol;Acc:1550]
MTHFD2	0.00312707	96.0085	254.365	2.6494	MTHFD2	methylenetetrahydrofolate dehydrogenase (NADP+ dependent) 2, methenyltetrahydrofolate cyclohydrolase [Source:HGNC Symbol;Acc:7434]
LEF1	0.022222	7.26767	19.2468	2.64828	LEF1	lymphoid enhancer-binding factor 1 [Source:HGNC Symbol;Acc:6551]
MRPL16	0.0107591	23.636	62.451	2.6422	MRPL16	mitochondrial ribosomal protein L16 [Source:HGNC Symbol;Acc:14476]
ISYNA1	0.00144143	25.8539	68.2723	2.64069	ISYNA1	inositol-3-phosphate synthase 1 [Source:HGNC Symbol;Acc:29821]
STAT1	0.0381965	22.1848	58.456	2.63496	STAT1	signal transducer and activator of transcription 1, 91kDa [Source:HGNC Symbol;Acc:11362]
CES1	0.0483523	7.26017	19.1135	2.63265	CES1	carboxylesterase 1 [Source:HGNC Symbol;Acc:1863]
DOCK11	0.00437556	13.6422	35.911	2.63234	DOCK11	dedicator of cytokinesis 11 [Source:HGNC Symbol;Acc:23483]
MND1	0.00536447	37.5718	98.8585	2.63119	MND1	meiotic nuclear divisions 1 homolog (S. cerevisiae) [Source:HGNC Symbol;Acc:24839]
URGCP	0.0183226	6.62475	17.4193	2.62943	URGCP	upregulator of cell proliferation [Source:HGNC Symbol;Acc:30890]
CDH11	0.00419541	75.1148	197.494	2.62922	CDH11	cadherin 11, type 2, OB-cadherin (osteoblast) [Source:HGNC Symbol;Acc:1750]
TFB2M	0.0121426	18.3927	48.3185	2.62705	TFB2M	transcription factor B2, mitochondrial [Source:HGNC Symbol;Acc:18559]
COG1	0.0342774	6.04517	15.841	2.62044	COG1	component of oligomeric golgi complex 1 [Source:HGNC Symbol;Acc:6545]
AMMECR1	0.0148688	4.041	10.5768	2.61738	AMMECR1	Alport syndrome, mental retardation, midface hypoplasia and elliptocytosis chromosomal region gene 1 [Source:HGNC Symbol;Acc:467]
DLG4	0.00782011	9.08433	23.7543	2.61487	DLG4	discs, large homolog 4 (Drosophila) [Source:HGNC Symbol;Acc:2903]
KLC4	0.0314423	13.0768	34.1718	2.61316	KLC4	kinesin light chain 4 [Source:HGNC Symbol;Acc:21624]
NCAPD3	0.00523979	14.5077	37.8543	2.60926	NCAPD3	non-SMC condensin II complex, subunit D3 [Source:HGNC Symbol;Acc:28952]
NEFL	0.0388111	4.42642	11.5481	2.6089
DANCR	0.00639274	74.4581	193.58	2.59985
NFATC1	0.047278	10.5547	27.4393	2.59971	NFATC1	nuclear factor of activated T-cells, cytoplasmic, calcineurin-dependent 1 [Source:HGNC Symbol;Acc:7775]
CCDC66	0.0145454	8.67517	22.541	2.59834	CCDC66	coiled-coil domain containing 66 [Source:HGNC Symbol;Acc:27709]
PEX16	0.0188113	15.5085	40.2506	2.59539	PEX16	peroxisomal biogenesis factor 16 [Source:HGNC Symbol;Acc:8857]
TNIK	0.00334221	28.2577	73.2235	2.59128	TNIK	TRAF2 and NCK interacting kinase [Source:HGNC Symbol;Acc:30765]
PTPN13	0.00419327	7.60183	19.6927	2.59052	PTPN13	protein tyrosine phosphatase, non-receptor type 13 (APO-1/CD95 (Fas)-associated phosphatase) [Source:HGNC Symbol;Acc:9646]
NME1-NME2	0.00503918	239.989	621.375	2.58918	NME1-NME2	NME1-NME2 readthrough [Source:HGNC Symbol;Acc:33531]
ABHD2	0.00542472	14.8543	38.4414	2.58789	ABHD2	abhydrolase domain containing 2 [Source:HGNC Symbol;Acc:18717]
RPSAP58	0.0045	45.8002	118.51	2.58755
ARAP1	0.00447505	33.5752	86.7285	2.58311	ARAP1	ArfGAP with RhoGAP domain, ankyrin repeat and PH domain 1 [Source:HGNC Symbol;Acc:16925]
MYB	0.00713223	20.6968	53.4518	2.58261	MYB	v-myb avian myeloblastosis viral oncogene homolog [Source:HGNC Symbol;Acc:7545]
CLCN7	0.00992023	8.9135	23.0135	2.58187	CLCN7	chloride channel, voltage-sensitive 7 [Source:HGNC Symbol;Acc:2025]
XPO5	0.00518402	19.7535	50.9906	2.58134	XPO5	exportin 5 [Source:HGNC Symbol;Acc:17675]
CASZ1	0.00135912	5.71683	14.7323	2.57699	CASZ1	castor zinc finger 1 [Source:HGNC Symbol;Acc:26002]
PIBF1	0.0312999	6.54058	16.8377	2.57434	PIBF1	progesterone immunomodulatory binding factor 1 [Source:HGNC Symbol;Acc:23352]
GINS2	0.00734444	43.3172	111.342	2.57038	GINS2	GINS complex subunit 2 (Psf2 homolog) [Source:HGNC Symbol;Acc:24575]
SELRC1	0.00938164	20.7077	53.2093	2.56955	SELRC1	cytochrome c oxidase assembly factor 7 [Source:HGNC Symbol;Acc:25716]
PARD3B	0.00781006	6.93017	17.7927	2.56742	PARD3B	par-3 family cell polarity regulator beta [Source:HGNC Symbol;Acc:14446]
RPL13AP5	0.0031416	2708.66	6953.49	2.56713
GTPBP8	0.00501619	79.2785	203.312	2.56453	GTPBP8	GTP-binding protein 8 (putative) [Source:HGNC Symbol;Acc:25007]
ZBTB11	0.00727573	15.6881	40.156	2.55965	ZBTB11	zinc finger and BTB domain containing 11 [Source:HGNC Symbol;Acc:16740]
MYO7A	0.0285612	6.09683	15.5964	2.55812	MYO7A	myosin VIIA [Source:HGNC Symbol;Acc:7606]
MCM2	0.00753687	61.1935	156.485	2.55722	MCM2	minichromosome maintenance complex component 2 [Source:HGNC Symbol;Acc:6944]
MRAP2	0.0466077	8.46683	21.6006	2.5512	MRAP2	melanocortin 2 receptor accessory protein 2 [Source:HGNC Symbol;Acc:21232]
NBPF10	0.00804559	3.22017	8.20517	2.54806	NBPF10	neuroblastoma breakpoint family, member 9 [Source:HGNC Symbol;Acc:31991]
CCDC18	0.00690589	20.1543	51.2981	2.54526	CCDC18	coiled-coil domain containing 18 [Source:HGNC Symbol;Acc:30370]
LOC100506776	0.0231531	7.891	19.9935	2.53371
IMPDH1	0.0113496	20.5985	52.0785	2.52827	IMPDH1	IMP (inosine 5'-monophosphate) dehydrogenase 1 [Source:HGNC Symbol;Acc:6052]
CCDC57	0.0231531	9.24517	23.3739	2.52823	CCDC57	coiled-coil domain containing 57 [Source:HGNC Symbol;Acc:27564]
TSR1	0.0107892	61.7843	155.978	2.52456	TSR1	TSR1, 20S rRNA accumulation, homolog (S. cerevisiae) [Source:HGNC Symbol;Acc:25542]
PCYT1B	0.0242347	7.34308	18.5168	2.52167	PCYT1B	phosphate cytidylyltransferase 1, choline, beta [Source:HGNC Symbol;Acc:8755]
KRI1	0.00731408	52.9935	133.544	2.52	KRI1	KRI1 homolog (S. cerevisiae) [Source:HGNC Symbol;Acc:25769]
HMMR	0.00980778	69.5177	175.041	2.51794	HMMR	hyaluronan-mediated motility receptor (RHAMM) [Source:HGNC Symbol;Acc:5012]
ATIC	0.00665605	40.3168	101.509	2.51777	ATIC	5-aminoimidazole-4-carboxamide ribonucleotide formyltransferase/IMP cyclohydrolase [Source:HGNC Symbol;Acc:794]
KIF7	0.0224656	6.33183	15.9302	2.51589	KIF7	kinesin family member 7 [Source:HGNC Symbol;Acc:30497]
MITF	0.0188719	3.66392	9.21767	2.5158	MITF	microphthalmia-associated transcription factor [Source:HGNC Symbol;Acc:7105]
DHX35	0.0276094	7.37517	18.4743	2.50494	DHX35	DEAH (Asp-Glu-Ala-His) box polypeptide 35 [Source:HGNC Symbol;Acc:15861]
ARRDC4	0.018502	8.24767	20.6593	2.50487	ARRDC4	arrestin domain containing 4 [Source:HGNC Symbol;Acc:28087]
CLUH	0.00697093	30.4277	76.1893	2.50395	CLUH	clustered mitochondria (cluA/CLU1) homolog [Source:HGNC Symbol;Acc:29094]
HMHA1	0.00930929	18.3335	45.8477	2.50076	HMHA1	histocompatibility (minor) HA-1 [Source:HGNC Symbol;Acc:17102]
IL27RA	0.0265712	10.4493	26.1148	2.49918	IL27RA	interleukin 27 receptor, alpha [Source:HGNC Symbol;Acc:17290]
PA2G4	0.0143043	174.435	435.556	2.49695	PA2G4	proliferation-associated 2G4, 38kDa [Source:HGNC Symbol;Acc:8550]
ELMSAN1	0.00808641	10.2452	25.5743	2.49623	ELMSAN1	ELM2 and Myb/SANT-like domain containing 1 [Source:HGNC Symbol;Acc:19853]
MRPS31	0.0228757	23.406	58.2889	2.49034	MRPS31	mitochondrial ribosomal protein S31 [Source:HGNC Symbol;Acc:16632]
TRAP1	0.0051664	72.261	179.936	2.49008	TRAP1	TNF receptor-associated protein 1 [Source:HGNC Symbol;Acc:16264]
RDH13	0.0406985	10.4006	25.8764	2.48798	RDH13	retinol dehydrogenase 13 (all-trans/9-cis) [Source:HGNC Symbol;Acc:19978]
ALDH4A1	0.0137907	11.2852	28.0477	2.48536	ALDH4A1	aldehyde dehydrogenase 4 family, member A1 [Source:HGNC Symbol;Acc:406]
WDR44	0.0113882	18.7243	46.4952	2.48314	WDR44	WD repeat domain 44 [Source:HGNC Symbol;Acc:30512]
CCDC86	0.0121086	32.8893	81.0668	2.46484	CCDC86	coiled-coil domain containing 86 [Source:HGNC Symbol;Acc:28359]
BRCA1	0.00431882	12.941	31.8718	2.46286	BRCA1	breast cancer 1, early onset [Source:HGNC Symbol;Acc:1100]
GSPT2	0.0222546	12.616	31.0543	2.4615	GSPT2	G1 to S phase transition 2 [Source:HGNC Symbol;Acc:4622]
MRPS25	0.00980809	27.8706	68.5589	2.4599	MRPS25	mitochondrial ribosomal protein S25 [Source:HGNC Symbol;Acc:14511]
PRDX2	0.0234985	107.241	262.701	2.44963	PRDX2	peroxiredoxin 2 [Source:HGNC Symbol;Acc:9353]
PABPC4	0.0157627	126.082	308.757	2.44886	PABPC4	poly(A) binding protein, cytoplasmic 4 (inducible form) [Source:HGNC Symbol;Acc:8557]
NOP14	0.0146629	80.2802	195.99	2.44133	NOP14	NOP14 nucleolar protein [Source:HGNC Symbol;Acc:16821]
ZNF417	0.0414934	5.411	13.1935	2.43827	ZNF417	zinc finger protein 417 [Source:HGNC Symbol;Acc:20646]
EIF2D	0.0257118	13.941	33.9743	2.43701	EIF2D	eukaryotic translation initiation factor 2D [Source:HGNC Symbol;Acc:6583]
UHRF1BP1	0.0138708	8.296	20.1227	2.42559	UHRF1BP1	UHRF1 binding protein 1 [Source:HGNC Symbol;Acc:21216]
ZNF629	0.0178403	8.4185	20.3556	2.41796	ZNF629	zinc finger protein 629 [Source:HGNC Symbol;Acc:29008]
PDZD8	0.0213659	12.4777	30.1627	2.41733	PDZD8	PDZ domain containing 8 [Source:HGNC Symbol;Acc:26974]
CHAF1B	0.0210604	21.0785	50.9493	2.41712	CHAF1B	chromatin assembly factor 1, subunit B (p60) [Source:HGNC Symbol;Acc:1911]
ADCY7	0.0365406	5.12267	12.3347	2.40788	ADCY7	adenylate cyclase 7 [Source:HGNC Symbol;Acc:238]
LOC646762	0.029115	7.38517	17.7577	2.4045
RPF2	0.0261659	36.7618	88.3877	2.40433	RPF2	ribosome production factor 2 homolog (S. cerevisiae) [Source:HGNC Symbol;Acc:20870]
GEMIN4	0.0258335	13.941	33.3868	2.39487	GEMIN4	gem (nuclear organelle) associated protein 4 [Source:HGNC Symbol;Acc:15717]
CYC1	0.0216871	38.7889	92.7635	2.39149	CYC1	cytochrome c-1 [Source:HGNC Symbol;Acc:2579]
ZFPM2	0.0255689	11.4018	27.2647	2.39126	ZFPM2	zinc finger protein, FOG family member 2 [Source:HGNC Symbol;Acc:16700]
PRKCD	0.0198975	17.8143	42.4914	2.38524	PRKCD	protein kinase C, delta [Source:HGNC Symbol;Acc:9399]
PARP1	0.0466042	237.269	564.953	2.38106	PARP1	poly (ADP-ribose) polymerase 1 [Source:HGNC Symbol;Acc:270]
SIGMAR1	0.0195843	21.8052	51.8577	2.37823	SIGMAR1	sigma non-opioid intracellular receptor 1 [Source:HGNC Symbol;Acc:8157]
GART	0.0169915	92.4693	218.996	2.36831	GART	phosphoribosylglycinamide formyltransferase, phosphoribosylglycinamide synthetase, phosphoribosylaminoimidazole synthetase [Source:HGNC Symbol;Acc:4163]
SYMPK	0.028179	16.6435	39.3727	2.36565	SYMPK	symplekin [Source:HGNC Symbol;Acc:22935]
ACO2	0.0160148	44.3018	104.361	2.35568	ACO2	aconitase 2, mitochondrial [Source:HGNC Symbol;Acc:118]
ADRA2A	0.0312006	12.8427	30.2347	2.35424	ADRA2A	adrenoceptor alpha 2A [Source:HGNC Symbol;Acc:281]
WSCD1	0.0249201	13.1581	30.9323	2.35082	WSCD1	WSC domain containing 1 [Source:HGNC Symbol;Acc:29060]
KNSTRN	0.0325282	27.8885	65.3818	2.3444	KNSTRN	kinetochore-localized astrin/SPAG5 binding protein [Source:HGNC Symbol;Acc:30767]
PRCC	0.0268094	25.3327	59.3614	2.34328	PRCC	papillary renal cell carcinoma (translocation-associated) [Source:HGNC Symbol;Acc:9343]
IARS	0.0378913	76.6977	179.458	2.33981	IARS	isoleucyl-tRNA synthetase [Source:HGNC Symbol;Acc:5330]
FAN1	0.0261582	11.796	27.5718	2.33739	FAN1	FANCD2/FANCI-associated nuclease 1 [Source:HGNC Symbol;Acc:29170]
MTIF2	0.0197329	40.151	93.6735	2.33303	MTIF2	mitochondrial translational initiation factor 2 [Source:HGNC Symbol;Acc:7441]
C20orf27	0.0352369	34.7181	80.5077	2.3189
INPP1	0.0437905	20.4089	47.3027	2.31775	INPP1	inositol polyphosphate-1-phosphatase [Source:HGNC Symbol;Acc:6071]
GRAP2	0.034439	28.921	67.0135	2.31712	GRAP2	GRB2-related adaptor protein 2 [Source:HGNC Symbol;Acc:4563]
EML2	0.0374945	7.73183	17.9002	2.31513	EML2	echinoderm microtubule associated protein like 2 [Source:HGNC Symbol;Acc:18035]
NOB1	0.028481	43.1356	99.8043	2.31374	NOB1	NIN1/RPN12 binding protein 1 homolog (S. cerevisiae) [Source:HGNC Symbol;Acc:29540]
MRPS9	0.0307417	126.331	292.029	2.31161	MRPS9	mitochondrial ribosomal protein S9 [Source:HGNC Symbol;Acc:14501]
MRPL2	0.044663	27.5602	63.7018	2.31137	MRPL2	mitochondrial ribosomal protein L2 [Source:HGNC Symbol;Acc:14056]
MTHFD1	0.0452304	65.8293	151.713	2.30464	MTHFD1	methylenetetrahydrofolate dehydrogenase (NADP+ dependent) 1, methenyltetrahydrofolate cyclohydrolase, formyltetrahydrofolate synthetase [Source:HGNC Symbol;Acc:7432]
MCM6	0.0392469	55.6443	128.139	2.30283	MCM6	minichromosome maintenance complex component 6 [Source:HGNC Symbol;Acc:6949]
DNAJA3	0.0407082	27.0577	62.0852	2.29455	DNAJA3	DnaJ (Hsp40) homolog, subfamily A, member 3 [Source:HGNC Symbol;Acc:11808]
FAM20B	0.0328979	28.4681	65.0581	2.2853	FAM20B	family with sequence similarity 20, member B [Source:HGNC Symbol;Acc:23017]
PHF10	0.0418292	33.2202	75.701	2.27877	PHF10	PHD finger protein 10 [Source:HGNC Symbol;Acc:18250]
VARS	0.0322278	37.7931	86.0243	2.27619	VARS	valyl-tRNA synthetase [Source:HGNC Symbol;Acc:12651]
PBK	0.0446552	25.6418	58.3227	2.27451	PBK	PDZ binding kinase [Source:HGNC Symbol;Acc:18282]
NOLC1	0.0441769	92.8952	211.087	2.27231	NOLC1	nucleolar and coiled-body phosphoprotein 1 [Source:HGNC Symbol;Acc:15608]
EEF2	0.0493116	763.628	1731.73	2.26777	EEF2	eukaryotic translation elongation factor 2 [Source:HGNC Symbol;Acc:3214]
SGSM2	0.0392799	10.116	22.9027	2.264	SGSM2	small G protein signaling modulator 2 [Source:HGNC Symbol;Acc:29026]
CPED1	0.0351652	3.01933	6.831	2.26242	CPED1	cadherin-like and PC-esterase domain containing 1 [Source:HGNC Symbol;Acc:26159]
GTPBP1	0.0442913	14.4093	32.5527	2.25914	GTPBP1	GTP binding protein 1 [Source:HGNC Symbol;Acc:4669]
PLCB2	0.0412953	37.3252	84.2735	2.25782	PLCB2	phospholipase C, beta 2 [Source:HGNC Symbol;Acc:9055]
AMOTL1	0.0473949	29.7127	66.906	2.25177	AMOTL1	angiomotin like 1 [Source:HGNC Symbol;Acc:17811]
TOPORS	0.0457235	18.5127	41.6264	2.24854	TOPORS	topoisomerase I binding, arginine/serine-rich, E3 ubiquitin protein ligase [Source:HGNC Symbol;Acc:21653]
MST4	0.0255689	16.4189	36.5843	2.22818	MST4	Serine/threonine-protein kinase MST4 [Source:UniProtKB/Swiss-Prot;Acc:Q9P289]
PCK2	0.0450465	33.7064	74.851	2.22068	PCK2	phosphoenolpyruvate carboxykinase 2 (mitochondrial) [Source:HGNC Symbol;Acc:8725]
XPC	0.0491317	27.0427	59.7835	2.21071	XPC	xeroderma pigmentosum, complementation group C [Source:HGNC Symbol;Acc:12816]
C1orf151-NBL1	0.0234389	11.0935	24.4652	2.20536
DHX30	0.0457133	29.1448	64.2393	2.20415	DHX30	DEAH (Asp-Glu-Ala-His) box helicase 30 [Source:HGNC Symbol;Acc:16716]
RPTOR	0.0449112	11.0935	24.2843	2.18906	RPTOR	regulatory associated protein of MTOR, complex 1 [Source:HGNC Symbol;Acc:30287]
RBBP6	0.0475144	29.8835	65.1127	2.17888	RBBP6	retinoblastoma binding protein 6 [Source:HGNC Symbol;Acc:9889]
KLHL23	0.00307686	6.75433	13.9677	2.06796	KLHL23	kelch-like family member 23 [Source:HGNC Symbol;Acc:27506]
UBE2W	0.0336409	12.5102	9.15392	-1.36665	UBE2W	ubiquitin-conjugating enzyme E2W (putative) [Source:HGNC Symbol;Acc:25616]
RASSF8	0.0116924	67.9185	43.686	-1.5547	RASSF8	Ras association (RalGDS/AF-6) domain family (N-terminal) member 8 [Source:HGNC Symbol;Acc:13232]
CAMK2D	0.0112283	7.43975	4.661	-1.59617	CAMK2D	calcium/calmodulin-dependent protein kinase II delta [Source:HGNC Symbol;Acc:1462]
PCDHGB7	0.00545907	70.1743	41.4847	-1.69157	PCDHGB7	protocadherin gamma subfamily B, 7 [Source:HGNC Symbol;Acc:8714]
MTPN	8.40033e-08	87.3756	50.1148	-1.74351	MTPN	myotrophin [Source:HGNC Symbol;Acc:15667]
MAPK1	0.0363974	62.9327	32.8764	-1.91422	MAPK1	mitogen-activated protein kinase 1 [Source:HGNC Symbol;Acc:6871]
LEPROTL1	0.0348791	137.195	71.3802	-1.92203	LEPROTL1	leptin receptor overlapping transcript-like 1 [Source:HGNC Symbol;Acc:6555]
KLHL4	0.0293509	43.7281	21.0785	-2.07453	KLHL4	kelch-like family member 4 [Source:HGNC Symbol;Acc:6355]
FN1	0.0020371	104.144	48.411	-2.15124	FN1	fibronectin 1 [Source:HGNC Symbol;Acc:3778]
SFRP1	0.0489408	56.151	25.4718	-2.20443	SFRP1	secreted frizzled-related protein 1 [Source:HGNC Symbol;Acc:10776]
NRGN	0.0494432	82.3252	37.1368	-2.21681	NRGN	neurogranin (protein kinase C substrate, RC3) [Source:HGNC Symbol;Acc:8000]
PTPRM	0.048022	66.6135	30.0335	-2.21797	PTPRM	protein tyrosine phosphatase, receptor type, M [Source:HGNC Symbol;Acc:9675]
FBLIM1	0.0376324	33.6018	15.1322	-2.22054	FBLIM1	filamin binding LIM protein 1 [Source:HGNC Symbol;Acc:24686]
HERPUD1	0.0305238	77.4452	34.7743	-2.22708	HERPUD1	homocysteine-inducible, endoplasmic reticulum stress-inducible, ubiquitin-like domain member 1 [Source:HGNC Symbol;Acc:13744]
ZNF516	0.0466802	14.0364	6.29433	-2.23001	ZNF516	zinc finger protein 516 [Source:HGNC Symbol;Acc:28990]
MEX3C	0.048433	42.4214	19.0014	-2.23254	MEX3C	mex-3 RNA binding family member C [Source:HGNC Symbol;Acc:28040]
ARHGEF17	0.0464868	13.516	6.05267	-2.23307	ARHGEF17	Rho guanine nucleotide exchange factor (GEF) 17 [Source:HGNC Symbol;Acc:21726]
TMBIM4	0.0361932	88.0773	39.3727	-2.23702	TMBIM4	Protein lifeguard 4; Uncharacterized protein [Source:UniProtKB/TrEMBL;Acc:F6UZH7]
LOC646214	0.0429555	26.526	11.8185	-2.24445
TNK2	0.0429236	30.9852	13.786	-2.24758	TNK2	tyrosine kinase, non-receptor, 2 [Source:HGNC Symbol;Acc:19297]
KLHL24	0.0447813	21.0552	9.35058	-2.25175	KLHL24	kelch-like family member 24 [Source:HGNC Symbol;Acc:25947]
XPR1	0.0367917	19.0135	8.40433	-2.26234	XPR1	xenotropic and polytropic retrovirus receptor 1 [Source:HGNC Symbol;Acc:12827]
IL17RA	0.0418158	13.1843	5.82183	-2.26464	IL17RA	interleukin 17 receptor A [Source:HGNC Symbol;Acc:5985]
RYBP	0.0498347	118.636	52.3018	-2.2683	RYBP	RING1 and YY1 binding protein [Source:HGNC Symbol;Acc:10480]
DNAJB2	0.0334706	78.3335	34.4902	-2.27118	DNAJB2	DnaJ (Hsp40) homolog, subfamily B, member 2 [Source:HGNC Symbol;Acc:5228]
RNF144A	0.0387752	27.9352	12.2768	-2.27544	RNF144A	ring finger protein 144A [Source:HGNC Symbol;Acc:20457]
SLC26A2	0.0399017	50.0768	22.001	-2.27612	SLC26A2	solute carrier family 26 (anion exchanger), member 2 [Source:HGNC Symbol;Acc:10994]
TBRG1	0.0322144	62.0743	27.2227	-2.28024	TBRG1	transforming growth factor beta regulator 1 [Source:HGNC Symbol;Acc:29551]
CLOCK	0.0300031	15.386	6.74142	-2.28231	CLOCK	clock circadian regulator [Source:HGNC Symbol;Acc:2082]
DPPA4	0.0415537	126.781	55.3535	-2.29039	DPPA4	developmental pluripotency associated 4 [Source:HGNC Symbol;Acc:19200]
CASK	0.0332983	15.581	6.79267	-2.2938	CASK	calcium/calmodulin-dependent serine protein kinase (MAGUK family) [Source:HGNC Symbol;Acc:1497]
RHNO1	0.0295475	70.5943	30.731	-2.29717	RHNO1	RAD9-HUS1-RAD1 interacting nuclear orphan 1 [Source:HGNC Symbol;Acc:28206]
ADPRHL2	0.0247605	88.2327	38.3727	-2.29936	ADPRHL2	ADP-ribosylhydrolase like 2 [Source:HGNC Symbol;Acc:21304]
CNPY4	0.0324436	67.7335	29.4456	-2.30029	CNPY4	canopy FGF signaling regulator 4 [Source:HGNC Symbol;Acc:28631]
ABL2	0.0285639	33.3268	14.446	-2.30699	ABL2	c-abl oncogene 2, non-receptor tyrosine kinase [Source:HGNC Symbol;Acc:77]
SYNPO	0.0306562	20.2435	8.76933	-2.30844	SYNPO	synaptopodin [Source:HGNC Symbol;Acc:30672]
PMEPA1	0.0422507	26.9535	11.6718	-2.30928	PMEPA1	prostate transmembrane protein, androgen induced 1 [Source:HGNC Symbol;Acc:14107]
EMB	0.0406481	23.1593	10.0193	-2.31146	EMB	embigin [Source:HGNC Symbol;Acc:30465]
SAV1	0.0249748	56.8227	24.5585	-2.31377	SAV1	salvador homolog 1 (Drosophila) [Source:HGNC Symbol;Acc:17795]
SEMA6C	0.0443017	17.2973	7.43808	-2.3255	SEMA6C	sema domain, transmembrane domain (TM), and cytoplasmic domain, (semaphorin) 6C [Source:HGNC Symbol;Acc:10740]
MTMR6	0.0238207	54.5181	23.4393	-2.32592	MTMR6	myotubularin related protein 6 [Source:HGNC Symbol;Acc:7453]
RBFOX2	0.0257724	82.8018	35.5852	-2.32686	RBFOX2	RNA binding protein, fox-1 homolog (C. elegans) 2 [Source:HGNC Symbol;Acc:9906]
PPP1R13B	0.0301456	25.6243	11.0118	-2.32698	PPP1R13B	protein phosphatase 1, regulatory subunit 13B [Source:HGNC Symbol;Acc:14950]
SNX22	0.0308902	36.9702	15.8793	-2.32819	SNX22	sorting nexin 22 [Source:HGNC Symbol;Acc:16315]
SPTSSA	0.0223209	73.4418	31.5368	-2.32876	SPTSSA	serine palmitoyltransferase, small subunit A [Source:HGNC Symbol;Acc:20361]
DYX1C1-CCPG1	0.0170884	19.2418	8.26017	-2.32947
YIPF4	0.0265002	72.531	31.1052	-2.3318	YIPF4	Yip1 domain family, member 4 [Source:HGNC Symbol;Acc:28145]
TNFAIP8L1	0.0279775	39.4535	16.896	-2.33508	TNFAIP8L1	tumor necrosis factor, alpha-induced protein 8-like 1 [Source:HGNC Symbol;Acc:28279]
TSPAN14	0.0281187	81.0668	34.6527	-2.33941	TSPAN14	tetraspanin 14 [Source:HGNC Symbol;Acc:23303]
TSPAN15	0.0311303	136.69	58.4185	-2.33984	TSPAN15	tetraspanin 15 [Source:HGNC Symbol;Acc:23298]
FAM134C	0.0311576	28.6685	12.251	-2.34009	FAM134C	family with sequence similarity 134, member C [Source:HGNC Symbol;Acc:27258]
NREP	0.0388857	132.98	56.7918	-2.34153	NREP	neuronal regeneration related protein [Source:HGNC Symbol;Acc:16834]
RAB5B	0.0262019	50.1477	21.391	-2.34433	RAB5B	RAB5B, member RAS oncogene family [Source:HGNC Symbol;Acc:9784]
DIAPH2	0.0412023	8.631	3.681	-2.34474	DIAPH2	diaphanous-related formin 2 [Source:HGNC Symbol;Acc:2877]
BTG1	0.0247214	38.7318	16.506	-2.34653	BTG1	B-cell translocation gene 1, anti-proliferative [Source:HGNC Symbol;Acc:1130]
VGLL4	0.020671	72.6468	30.8877	-2.35197	VGLL4	vestigial like 4 (Drosophila) [Source:HGNC Symbol;Acc:28966]
CD40	0.0204191	86.8052	36.9027	-2.35227	CD40	CD40 molecule, TNF receptor superfamily member 5 [Source:HGNC Symbol;Acc:11919]
PALD1	0.0226558	52.2268	22.1452	-2.35839	PALD1	phosphatase domain containing, paladin 1 [Source:HGNC Symbol;Acc:23530]
FKBP1A	0.00481079	874.249	370.485	-2.35974	FKBP1A	FK506 binding protein 1A, 12kDa [Source:HGNC Symbol;Acc:3711]
LIPG	0.0230229	46.4352	19.6681	-2.36094	LIPG	lipase, endothelial [Source:HGNC Symbol;Acc:6623]
JHDM1D	0.0200915	19.2418	8.14142	-2.36345	JHDM1D	lysine (K)-specific demethylase 7A [Source:HGNC Symbol;Acc:22224]
IFFO2	0.0194576	33.031	13.9543	-2.36708	IFFO2	intermediate filament family orphan 2 [Source:HGNC Symbol;Acc:27006]
SLC38A9	0.0421871	53.7885	22.7185	-2.36761	SLC38A9	solute carrier family 38, member 9 [Source:HGNC Symbol;Acc:26907]
TMEM19	0.0229437	29.3818	12.3943	-2.37059	TMEM19	transmembrane protein 19 [Source:HGNC Symbol;Acc:25605]
CDC42EP4	0.0340827	29.541	12.4602	-2.37084	CDC42EP4	CDC42 effector protein (Rho GTPase binding) 4 [Source:HGNC Symbol;Acc:17147]
CCNJL	0.0153634	65.396	27.556	-2.3732	CCNJL	cyclin J-like [Source:HGNC Symbol;Acc:25876]
RNF103	0.0204924	39.4752	16.6252	-2.37442	RNF103	ring finger protein 103 [Source:HGNC Symbol;Acc:12859]
ALG9	0.0288903	11.9756	5.03767	-2.37721	ALG9	ALG9, alpha-1,2-mannosyltransferase [Source:HGNC Symbol;Acc:15672]
TM4SF1	0.0417715	518.458	217.988	-2.37838	TM4SF1	transmembrane 4 L six family member 1 [Source:HGNC Symbol;Acc:11853]
TJP1	0.0305212	121.644	51.121	-2.37952	TJP1	tight junction protein 1 [Source:HGNC Symbol;Acc:11827]
AFF1	0.0215138	54.2589	22.7893	-2.38089	AFF1	AF4/FMR2 family, member 1 [Source:HGNC Symbol;Acc:7135]
SHISA9	0.0467562	10.706	4.49433	-2.38211	SHISA9	shisa family member 9 [Source:HGNC Symbol;Acc:37231]
LPP	0.0182986	17.7193	7.43808	-2.38224	LPP	LIM domain containing preferred translocation partner in lipoma [Source:HGNC Symbol;Acc:6679]
C14orf1	0.0240829	164.806	69.1502	-2.38331
CSTB	0.0295	260.315	109.053	-2.38706	CSTB	cystatin B (stefin B) [Source:HGNC Symbol;Acc:2482]
ZMYM1	0.0302484	21.1943	8.87683	-2.3876	ZMYM1	zinc finger, MYM-type 1 [Source:HGNC Symbol;Acc:26253]
PLCL2	0.0245045	37.8193	15.831	-2.38894	PLCL2	phospholipase C-like 2 [Source:HGNC Symbol;Acc:9064]
PDE8A	0.0204668	31.1685	13.041	-2.39004	PDE8A	phosphodiesterase 8A [Source:HGNC Symbol;Acc:8793]
CBL	0.020577	43.6768	18.2702	-2.39061	CBL	Cbl proto-oncogene, E3 ubiquitin protein ligase [Source:HGNC Symbol;Acc:1541]
SOX11	0.0173853	20.2435	8.46475	-2.39151	SOX11	SRY (sex determining region Y)-box 11 [Source:HGNC Symbol;Acc:11191]
SIAH2	0.038887	26.7268	11.1597	-2.39493	SIAH2	siah E3 ubiquitin protein ligase 2 [Source:HGNC Symbol;Acc:10858]
RRAGA	0.017459	75.6202	31.5535	-2.39657	RRAGA	Ras-related GTP binding A [Source:HGNC Symbol;Acc:16963]
THY1	0.0428671	291.032	121.415	-2.397	THY1	Thy-1 cell surface antigen [Source:HGNC Symbol;Acc:11801]
MDFI	0.0374128	44.4335	18.4877	-2.40341	MDFI	MyoD family inhibitor [Source:HGNC Symbol;Acc:6967]
FMNL2	0.0204524	24.4864	10.1835	-2.40452	FMNL2	formin-like 2 [Source:HGNC Symbol;Acc:18267]
RB1	0.0124528	69.3698	28.8277	-2.40636	RB1	retinoblastoma 1 [Source:HGNC Symbol;Acc:9884]
YPEL5	0.0159303	103.292	42.9039	-2.40752	YPEL5	yippee-like 5 (Drosophila) [Source:HGNC Symbol;Acc:18329]
CRIM1	0.0207097	117.529	48.7202	-2.41233	CRIM1	cysteine rich transmembrane BMP regulator 1 (chordin-like) [Source:HGNC Symbol;Acc:2359]
ECM1	0.0148163	60.6393	25.136	-2.41245	ECM1	extracellular matrix protein 1 [Source:HGNC Symbol;Acc:3153]
ETV5	0.0170193	31.276	12.9343	-2.41806	ETV5	ets variant 5 [Source:HGNC Symbol;Acc:3494]
MAML2	0.0249188	13.516	5.57767	-2.42324	MAML2	mastermind-like 2 (Drosophila) [Source:HGNC Symbol;Acc:16259]
PEG10	0.0248053	10.7985	4.451	-2.42608	PEG10	paternally expressed 10 [Source:HGNC Symbol;Acc:14005]
FCHO2	0.0136675	20.8468	8.59142	-2.42647	FCHO2	FCH domain only 2 [Source:HGNC Symbol;Acc:25180]
MTMR9	0.0179173	23.3648	9.62808	-2.42673	MTMR9	myotubularin related protein 9 [Source:HGNC Symbol;Acc:14596]
ARHGAP12	0.0265557	25.6856	10.561	-2.43212	ARHGAP12	Rho GTPase activating protein 12 [Source:HGNC Symbol;Acc:16348]
OAZ2	0.013387	77.331	31.7785	-2.43344	OAZ2	ornithine decarboxylase antizyme 2 [Source:HGNC Symbol;Acc:8096]
LGALS1	0.0173458	416.769	171.203	-2.43435	LGALS1	lectin, galactoside-binding, soluble, 1 [Source:HGNC Symbol;Acc:6561]
MSMO1	0.0243423	212.143	87.1452	-2.43437	MSMO1	methylsterol monooxygenase 1 [Source:HGNC Symbol;Acc:10545]
LAMA1	0.0177716	9.21683	3.78308	-2.43633	LAMA1	laminin, alpha 1 [Source:HGNC Symbol;Acc:6481]
STARD3NL	0.0132828	151.713	62.2177	-2.43842	STARD3NL	STARD3 N-terminal like [Source:HGNC Symbol;Acc:19169]
ATP6V0E1	0.0218266	210.084	86.0785	-2.44061	ATP6V0E1	ATPase, H+ transporting, lysosomal 9kDa, V0 subunit e1 [Source:HGNC Symbol;Acc:863]
KDELR2	0.0477162	246.676	101.019	-2.44187	KDELR2	KDEL (Lys-Asp-Glu-Leu) endoplasmic reticulum protein retention receptor 2 [Source:HGNC Symbol;Acc:6305]
TNFAIP2	0.026106	16.306	6.67225	-2.44385	TNFAIP2	tumor necrosis factor, alpha-induced protein 2 [Source:HGNC Symbol;Acc:11895]
ERG	0.0319196	162.728	66.5752	-2.44427	ERG	v-ets avian erythroblastosis virus E26 oncogene homolog [Source:HGNC Symbol;Acc:3446]
MPST	0.0358198	42.8156	17.4635	-2.45172	MPST	mercaptopyruvate sulfurtransferase [Source:HGNC Symbol;Acc:7223]
DRAM2	0.0173286	54.0235	22.0127	-2.4542	DRAM2	DNA-damage regulated autophagy modulator 2 [Source:HGNC Symbol;Acc:28769]
RCE1	0.0288903	49.3835	20.0935	-2.45769	RCE1	Ras converting CAAX endopeptidase 1 [Source:HGNC Symbol;Acc:13721]
WFS1	0.0252586	19.3956	7.88308	-2.46041	WFS1	Wolfram syndrome 1 (wolframin) [Source:HGNC Symbol;Acc:12762]
HOOK3	0.0119059	24.5368	9.96767	-2.46164	HOOK3	hook microtubule-tethering protein 3 [Source:HGNC Symbol;Acc:23576]
LOC100507217	0.0157369	119.123	48.3802	-2.46222
GALC	0.0150378	141.811	57.476	-2.4673	GALC	galactosylceramidase [Source:HGNC Symbol;Acc:4115]
CCNYL1	0.00930041	58.1639	23.5468	-2.47014	CCNYL1	cyclin Y-like 1 [Source:HGNC Symbol;Acc:26868]
LAMP2	0.0102668	79.2002	32.0618	-2.47023	LAMP2	lysosomal-associated membrane protein 2 [Source:HGNC Symbol;Acc:6501]
YIPF1	0.0316476	34.4593	13.9268	-2.47431	YIPF1	Yip1 domain family, member 1 [Source:HGNC Symbol;Acc:25231]
GRB10	0.0127084	142.384	57.3743	-2.48167	GRB10	growth factor receptor-bound protein 10 [Source:HGNC Symbol;Acc:4564]
TRAM1	0.0130878	187.485	75.5381	-2.482	TRAM1	translocation associated membrane protein 1 [Source:HGNC Symbol;Acc:20568]
TM2D2	0.0122824	106.898	42.9393	-2.4895	TM2D2	TM2 domain containing 2 [Source:HGNC Symbol;Acc:24127]
FEZ1	0.0171945	53.5535	21.5077	-2.48997	FEZ1	fasciculation and elongation protein zeta 1 (zygin I) [Source:HGNC Symbol;Acc:3659]
ZDBF2	0.0184094	7.19767	2.88933	-2.49112	ZDBF2	zinc finger, DBF-type containing 2 [Source:HGNC Symbol;Acc:29313]
SSR3	0.0297266	287.695	115.275	-2.49573	SSR3	signal sequence receptor, gamma (translocon-associated protein gamma) [Source:HGNC Symbol;Acc:11325]
SNTB2	0.0147424	8.46683	3.3835	-2.50239	SNTB2	syntrophin, beta 2 (dystrophin-associated protein A1, 59kDa, basic component 2) [Source:HGNC Symbol;Acc:11169]
B4GALT5	0.00676876	88.5235	35.3085	-2.50714	B4GALT5	UDP-Gal:betaGlcNAc beta 1,4- galactosyltransferase, polypeptide 5 [Source:HGNC Symbol;Acc:928]
FAM73A	0.0122204	15.3206	6.10933	-2.50773	FAM73A	family with sequence similarity 73, member A [Source:HGNC Symbol;Acc:24741]
CHST3	0.00835986	29.541	11.7735	-2.50911	CHST3	carbohydrate (chondroitin 6) sulfotransferase 3 [Source:HGNC Symbol;Acc:1971]
C7orf73	0.00954553	53.8385	21.4339	-2.51184
OPTN	0.0168021	26.3852	10.5027	-2.51223	OPTN	optineurin [Source:HGNC Symbol;Acc:17142]
ADAMTS1	0.00812377	34.3131	13.656	-2.51267	ADAMTS1	ADAM metallopeptidase with thrombospondin type 1 motif, 1 [Source:HGNC Symbol;Acc:217]
PERP	0.0108674	28.9977	11.5343	-2.51403	PERP	PERP, TP53 apoptosis effector [Source:HGNC Symbol;Acc:17637]
RAB2A	0.00664093	80.0618	31.8048	-2.51729	RAB2A	RAB2A, member RAS oncogene family [Source:HGNC Symbol;Acc:9763]
NRAS	0.0144861	198.971	79.016	-2.51812	NRAS	neuroblastoma RAS viral (v-ras) oncogene homolog [Source:HGNC Symbol;Acc:7989]
ALG6	0.0348924	14.2402	5.65267	-2.51919	ALG6	ALG6, alpha-1,3-glucosyltransferase [Source:HGNC Symbol;Acc:23157]
LYPLA1	0.00881351	177.172	70.3043	-2.52007	LYPLA1	lysophospholipase I [Source:HGNC Symbol;Acc:6737]
GPX1	0.0181994	803.309	318.742	-2.52025	GPX1	glutathione peroxidase 1 [Source:HGNC Symbol;Acc:4553]
CHST12	0.0453798	19.1168	7.58433	-2.52057	CHST12	carbohydrate (chondroitin 4) sulfotransferase 12 [Source:HGNC Symbol;Acc:17423]
SRGAP2C	0.00986833	78.6472	31.201	-2.52066
DSP	0.00815313	35.4302	14.0527	-2.52124	DSP	desmoplakin [Source:HGNC Symbol;Acc:3052]
CDKN2B-AS1	0.0336572	17.5139	6.93017	-2.5272
MEF2C	0.0110915	130.123	51.4843	-2.52742	MEF2C	myocyte enhancer factor 2C [Source:HGNC Symbol;Acc:6996]
MTRNR2L3	0.0318764	37.8068	14.9502	-2.52886	MTRNR2L3	MT-RNR2-like 3 [Source:HGNC Symbol;Acc:37157]
YIPF5	0.00664072	57.1693	22.606	-2.52895	YIPF5	Yip1 domain family, member 5 [Source:HGNC Symbol;Acc:24877]
EPB41L3	0.0164589	14.451	5.711	-2.53038	EPB41L3	erythrocyte membrane protein band 4.1-like 3 [Source:HGNC Symbol;Acc:3380]
S100A13	0.0117197	513.826	202.943	-2.53188	S100A13	S100 calcium binding protein A13 [Source:HGNC Symbol;Acc:10490]
VSIG10	0.0317631	9.02933	3.56517	-2.53265	VSIG10	V-set and immunoglobulin domain containing 10 [Source:HGNC Symbol;Acc:26078]
FAM8A1	0.0131168	16.2693	6.4235	-2.53278	FAM8A1	family with sequence similarity 8, member A1 [Source:HGNC Symbol;Acc:16372]
RNF19A	0.005879	70.8335	27.9593	-2.53345	RNF19A	ring finger protein 19A, RBR E3 ubiquitin protein ligase [Source:HGNC Symbol;Acc:13432]
ARF5	0.0132778	252.97	99.8518	-2.53346	ARF5	ADP-ribosylation factor 5 [Source:HGNC Symbol;Acc:658]
MYO10	0.00805591	78.8577	31.0902	-2.53642	MYO10	myosin X [Source:HGNC Symbol;Acc:7593]
ENG	0.00851277	132.98	52.4185	-2.53689	ENG	endoglin [Source:HGNC Symbol;Acc:3349]
KIAA1467	0.0117338	17.6768	6.96767	-2.53698	KIAA1467	KIAA1467 [Source:HGNC Symbol;Acc:29288]
DYRK4	0.0307199	27.6802	10.9085	-2.53749	DYRK4	dual-specificity tyrosine-(Y)-phosphorylation regulated kinase 4 [Source:HGNC Symbol;Acc:3095]
IGFBP5	0.00813773	26.6535	10.486	-2.54182	IGFBP5	insulin-like growth factor binding protein 5 [Source:HGNC Symbol;Acc:5474]
ATP11C	0.010192	26.526	10.4277	-2.54381	ATP11C	ATPase, class VI, type 11C [Source:HGNC Symbol;Acc:13554]
IRF2	0.0428688	18.8952	7.42183	-2.54589	IRF2	interferon regulatory factor 2 [Source:HGNC Symbol;Acc:6117]
LEPREL1	0.0228416	20.1343	7.89808	-2.54927	LEPREL1	leprecan-like 1 [Source:HGNC Symbol;Acc:19317]
MAP1B	0.0151623	143.277	56.151	-2.55163	MAP1B	microtubule-associated protein 1B [Source:HGNC Symbol;Acc:6836]
DENND3	0.0108949	14.1023	5.52475	-2.55256	DENND3	DENN/MADD domain containing 3 [Source:HGNC Symbol;Acc:29134]
SRGAP1	0.0373019	6.2135	2.43308	-2.55376	SRGAP1	SLIT-ROBO Rho GTPase activating protein 1 [Source:HGNC Symbol;Acc:17382]
NEK3	0.00931813	52.4385	20.5302	-2.55422	NEK3	NIMA-related kinase 3 [Source:HGNC Symbol;Acc:7746]
TNFAIP1	0.00470351	100.67	39.3298	-2.55964	TNFAIP1	tumor necrosis factor, alpha-induced protein 1 (endothelial) [Source:HGNC Symbol;Acc:11894]
GDPD5	0.0075025	43.7281	17.0035	-2.57171	GDPD5	glycerophosphodiester phosphodiesterase domain containing 5 [Source:HGNC Symbol;Acc:28804]
FNBP1	0.00526267	32.7068	12.6977	-2.57581	FNBP1	formin binding protein 1 [Source:HGNC Symbol;Acc:17069]
REEP3	0.00544257	37.5068	14.5452	-2.57865	REEP3	receptor accessory protein 3 [Source:HGNC Symbol;Acc:23711]
CNIH3	0.0317631	18.7731	7.2785	-2.57925	CNIH3	cornichon family AMPA receptor auxiliary protein 3 [Source:HGNC Symbol;Acc:26802]
RNF24	0.036824	12.8327	4.96767	-2.58324	RNF24	ring finger protein 24 [Source:HGNC Symbol;Acc:13779]
CLIC4	0.0196109	303.018	117.243	-2.58454	CLIC4	chloride intracellular channel 4 [Source:HGNC Symbol;Acc:13518]
DKK3	0.0298162	16.2131	6.27267	-2.58472	DKK3	dickkopf WNT signaling pathway inhibitor 3 [Source:HGNC Symbol;Acc:2893]
NDN	0.0135431	37.4327	14.4685	-2.58718	NDN	necdin, melanoma antigen (MAGE) family member [Source:HGNC Symbol;Acc:7675]
PECAM1	0.00390618	91.9027	35.5172	-2.58755
OLFML3	0.00565248	69.7443	26.9264	-2.59018	OLFML3	olfactomedin-like 3 [Source:HGNC Symbol;Acc:24956]
TMEM88	0.00899616	117.923	45.5043	-2.59146	TMEM88	transmembrane protein 88 [Source:HGNC Symbol;Acc:32371]
FAM89A	0.0289588	32.5539	12.541	-2.5958	FAM89A	family with sequence similarity 89, member A [Source:HGNC Symbol;Acc:25057]
DLGAP4	0.00203234	71.1635	27.3202	-2.6048	DLGAP4	discs, large (Drosophila) homolog-associated protein 4 [Source:HGNC Symbol;Acc:24476]
DSC2	0.00350707	66.4535	25.496	-2.60643	DSC2	desmocollin 2 [Source:HGNC Symbol;Acc:3036]
NPTN	0.00604401	163.823	62.7318	-2.61149	NPTN	neuroplastin [Source:HGNC Symbol;Acc:17867]
PTPDC1	0.0317631	10.156	3.87808	-2.61882	PTPDC1	protein tyrosine phosphatase domain containing 1 [Source:HGNC Symbol;Acc:30184]
MRI1	0.00504314	46.1052	17.6002	-2.61959	MRI1	methylthioribose-1-phosphate isomerase 1 [Source:HGNC Symbol;Acc:28469]
TGFBR2	0.00313149	92.0402	35.0385	-2.62683	TGFBR2	transforming growth factor, beta receptor II (70/80kDa) [Source:HGNC Symbol;Acc:11773]
MMRN2	0.00507658	180.775	68.816	-2.62694	MMRN2	multimerin 2 [Source:HGNC Symbol;Acc:19888]
SYT11	0.00804559	16.1356	6.14058	-2.6277	SYT11	synaptotagmin XI [Source:HGNC Symbol;Acc:19239]
MARCKSL1	0.0173625	884.983	336.603	-2.62915	MARCKSL1	MARCKS-like 1 [Source:HGNC Symbol;Acc:7142]
AKTIP	0.0271648	21.2885	8.07267	-2.63711	AKTIP	AKT interacting protein [Source:HGNC Symbol;Acc:16710]
PON2	0.00392426	110.149	41.7506	-2.63827	PON2	paraoxonase 2 [Source:HGNC Symbol;Acc:9205]
TMEM30A	0.00464031	154.616	58.5502	-2.64074	TMEM30A	transmembrane protein 30A [Source:HGNC Symbol;Acc:16667]
CMTM3	0.0052379	138.696	52.4464	-2.64453	CMTM3	CKLF-like MARVEL transmembrane domain containing 3 [Source:HGNC Symbol;Acc:19174]
ITGAV	0.00350726	96.6393	36.5268	-2.64571	ITGAV	integrin, alpha V [Source:HGNC Symbol;Acc:6150]
CNKSR3	0.0271306	12.2302	4.61933	-2.6476	CNKSR3	CNKSR family member 3 [Source:HGNC Symbol;Acc:23034]
MGST3	0.00373412	115.484	43.6172	-2.64768	MGST3	microsomal glutathione S-transferase 3 [Source:HGNC Symbol;Acc:7064]
SULF2	0.00224381	85.926	32.3993	-2.65209	SULF2	sulfatase 2 [Source:HGNC Symbol;Acc:20392]
PLK2	0.0118487	710.603	267.779	-2.65369	PLK2	polo-like kinase 2 [Source:HGNC Symbol;Acc:19699]
PCDH17	0.00365146	21.401	8.0385	-2.66231	PCDH17	protocadherin 17 [Source:HGNC Symbol;Acc:14267]
CLDND1	0.00448531	154.157	57.8893	-2.66296	CLDND1	claudin domain containing 1 [Source:HGNC Symbol;Acc:1322]
RASSF3	0.00275844	112.161	42.1085	-2.66362	RASSF3	Ras association (RalGDS/AF-6) domain family member 3 [Source:HGNC Symbol;Acc:14271]
HERPUD2	0.00604045	35.1364	13.1818	-2.66552	HERPUD2	HERPUD family member 2 [Source:HGNC Symbol;Acc:21915]
PTPRK	0.00295972	31.6327	11.861	-2.66695	PTPRK	protein tyrosine phosphatase, receptor type, K [Source:HGNC Symbol;Acc:9674]
FAM219B	0.00357099	43.2202	16.1977	-2.6683	FAM219B	family with sequence similarity 219, member B [Source:HGNC Symbol;Acc:24695]
DUSP5	0.00362799	192.064	71.8227	-2.67415	DUSP5	dual specificity phosphatase 5 [Source:HGNC Symbol;Acc:3071]
LGMN	0.00331633	50.3777	18.8339	-2.67484	LGMN	legumain [Source:HGNC Symbol;Acc:9472]
SCML1	0.0216529	15.6739	5.85517	-2.67694	SCML1	sex comb on midleg-like 1 (Drosophila) [Source:HGNC Symbol;Acc:10580]
ARHGAP26	0.00533506	9.90017	3.69683	-2.67801	ARHGAP26	Rho GTPase activating protein 26 [Source:HGNC Symbol;Acc:17073]
CTNNBIP1	0.00444149	39.5052	14.7493	-2.67844	CTNNBIP1	catenin, beta interacting protein 1 [Source:HGNC Symbol;Acc:16913]
DERL2	0.00339116	124.587	46.4352	-2.68303	DERL2	derlin 2 [Source:HGNC Symbol;Acc:17943]
EXOSC6	0.00946538	43.1356	16.0685	-2.68448	EXOSC6	exosome component 6 [Source:HGNC Symbol;Acc:19055]
B3GALNT1	0.0115409	22.621	8.411	-2.68945	B3GALNT1	beta-1,3-N-acetylgalactosaminyltransferase 1 (globoside blood group) [Source:HGNC Symbol;Acc:918]
NHSL1	0.00319075	26.526	9.84517	-2.69432	NHSL1	NHS-like 1 [Source:HGNC Symbol;Acc:21021]
NOS2	0.00256326	36.3793	13.496	-2.69556	NOS2	nitric oxide synthase 2, inducible [Source:HGNC Symbol;Acc:7873]
GPR4	0.00206328	106.45	39.4902	-2.69561	GPR4	G protein-coupled receptor 4 [Source:HGNC Symbol;Acc:4497]
WASF1	0.00143165	91.9843	34.0985	-2.69761	WASF1	WAS protein family, member 1 [Source:HGNC Symbol;Acc:12732]
LINC00294	0.0107235	19.0368	7.05433	-2.6986
OSTF1	0.0046181	257.368	95.2314	-2.70256	OSTF1	osteoclast stimulating factor 1 [Source:HGNC Symbol;Acc:8510]
MIF	0.00496679	185.24	68.4652	-2.70561	MIF	macrophage migration inhibitory factor (glycosylation-inhibiting factor) [Source:HGNC Symbol;Acc:7097]
GOLT1B	0.00177712	95.8823	35.4377	-2.70566	GOLT1B	golgi transport 1B [Source:HGNC Symbol;Acc:20175]
SNX25	0.0118503	15.1185	5.57767	-2.71054	SNX25	sorting nexin 25 [Source:HGNC Symbol;Acc:21883]
CDS2	0.00205169	40.811	15.0243	-2.71633	CDS2	CDP-diacylglycerol synthase (phosphatidate cytidylyltransferase) 2 [Source:HGNC Symbol;Acc:1801]
RBPMS	0.0413213	36.6785	13.496	-2.71773	RBPMS	RNA binding protein with multiple splicing [Source:HGNC Symbol;Acc:19097]
DUSP7	0.00187234	64.6793	23.7927	-2.71846	DUSP7	dual specificity phosphatase 7 [Source:HGNC Symbol;Acc:3073]
MAST4	0.00187	55.691	20.471	-2.72048	MAST4	microtubule associated serine/threonine kinase family member 4 [Source:HGNC Symbol;Acc:19037]
TMEM51	0.00773549	32.2631	11.806	-2.73277	TMEM51	transmembrane protein 51 [Source:HGNC Symbol;Acc:25488]
PPM1H	0.0205982	7.51142	2.74683	-2.73457	PPM1H	protein phosphatase, Mg2+/Mn2+ dependent, 1H [Source:HGNC Symbol;Acc:18583]
FGD4	0.0105936	7.51975	2.74683	-2.73761	FGD4	FYVE, RhoGEF and PH domain containing 4 [Source:HGNC Symbol;Acc:19125]
PCBP4	0.0412023	18.0843	6.60017	-2.73998	PCBP4	poly(rC) binding protein 4 [Source:HGNC Symbol;Acc:8652]
UBTD2	0.00208217	56.0435	20.4535	-2.74004	UBTD2	ubiquitin domain containing 2 [Source:HGNC Symbol;Acc:24463]
ADAM19	0.00147866	54.4597	19.8698	-2.74084	ADAM19	ADAM metallopeptidase domain 19 [Source:HGNC Symbol;Acc:197]
MYADM	0.0014612	76.541	27.9252	-2.74093	MYADM	myeloid-associated differentiation marker [Source:HGNC Symbol;Acc:7544]
ZDHHC13	0.00513103	30.8681	11.2618	-2.74095	ZDHHC13	zinc finger, DHHC-type containing 13 [Source:HGNC Symbol;Acc:18413]
HS3ST1	0.0303611	17.7677	6.46517	-2.74821	HS3ST1	heparan sulfate (glucosamine) 3-O-sulfotransferase 1 [Source:HGNC Symbol;Acc:5194]
SGPL1	0.0047607	12.931	4.7035	-2.74923	SGPL1	sphingosine-1-phosphate lyase 1 [Source:HGNC Symbol;Acc:10817]
B4GALT1	0.00143394	101.509	36.8902	-2.75164	B4GALT1	UDP-Gal:betaGlcNAc beta 1,4- galactosyltransferase, polypeptide 1 [Source:HGNC Symbol;Acc:924]
ACVRL1	0.00152172	107.997	39.1785	-2.75653	ACVRL1	activin A receptor type II-like 1 [Source:HGNC Symbol;Acc:175]
C11orf54	0.00942105	23.406	8.45308	-2.76893
ATF7	0.00148467	36.8222	13.2743	-2.77394	ATF7	activating transcription factor 7 [Source:HGNC Symbol;Acc:792]
SLC25A16	0.0064476	31.3598	11.3018	-2.77475	SLC25A16	solute carrier family 25 (mitochondrial carrier; Graves disease autoantigen), member 16 [Source:HGNC Symbol;Acc:10986]
CNEP1R1	0.0131444	24.306	8.75433	-2.77645	CNEP1R1	CTD nuclear envelope phosphatase 1 regulatory subunit 1 [Source:HGNC Symbol;Acc:26759]
FAM129B	0.00224596	163.986	59.0393	-2.77757	FAM129B	family with sequence similarity 129, member B [Source:HGNC Symbol;Acc:25282]
COX8A	0.00235235	454.943	163.532	-2.78199	COX8A	cytochrome c oxidase subunit VIIIA (ubiquitous) [Source:HGNC Symbol;Acc:2294]
GLT25D1	0.00208943	167.165	60.0877	-2.78202	GLT25D1	collagen beta(1-O)galactosyltransferase 1 [Source:HGNC Symbol;Acc:26182]
SEC14L1	0.000396284	466.453	167.539	-2.78414	SEC14L1	SEC14-like 1 (S. cerevisiae) [Source:HGNC Symbol;Acc:10698]
SPTAN1	0.00385025	229.948	82.4977	-2.78732	SPTAN1	spectrin, alpha, non-erythrocytic 1 [Source:HGNC Symbol;Acc:11273]
JAG1	0.00225865	19.1327	6.86225	-2.7881	JAG1	jagged 1 [Source:HGNC Symbol;Acc:6188]
LRP11	0.00103978	71.3093	25.5485	-2.79114	LRP11	low density lipoprotein receptor-related protein 11 [Source:HGNC Symbol;Acc:16936]
RALB	0.00396773	663.29	236.994	-2.79876	RALB	v-ral simian leukemia viral oncogene homolog B [Source:HGNC Symbol;Acc:9840]
SOAT1	0.0015102	27.4627	9.78767	-2.80584	SOAT1	sterol O-acyltransferase 1 [Source:HGNC Symbol;Acc:11177]
FIGNL2	0.00182834	28.876	10.2647	-2.81312
SLC12A2	0.000973413	98.4593	34.9952	-2.81351	SLC12A2	solute carrier family 12 (sodium/potassium/chloride transporter), member 2 [Source:HGNC Symbol;Acc:10911]
SOX4	0.000855069	98.3385	34.8493	-2.82182	SOX4	SRY (sex determining region Y)-box 4 [Source:HGNC Symbol;Acc:11200]
RABIF	0.012158	13.8564	4.91017	-2.82198	RABIF	RAB interacting factor [Source:HGNC Symbol;Acc:9797]
PRR13	0.00149402	342.264	121.173	-2.8246	PRR13	proline rich 13 [Source:HGNC Symbol;Acc:24528]
C20orf194	0.00141314	23.4227	8.28017	-2.82877
NDST1	0.000844697	67.9627	23.9768	-2.83451	NDST1	N-deacetylase/N-sulfotransferase (heparan glucosaminyl) 1 [Source:HGNC Symbol;Acc:7680]
SAMD4A	0.00243146	26.4064	9.30475	-2.83795	SAMD4A	sterile alpha motif domain containing 4A [Source:HGNC Symbol;Acc:23023]
GOLGA6L5	0.00175692	15.1802	5.34142	-2.84197
NPC2	0.00126904	178.139	62.6052	-2.84544	NPC2	Niemann-Pick disease, type C2 [Source:HGNC Symbol;Acc:14537]
LCLAT1	0.00204102	25.0881	8.80683	-2.84871	LCLAT1	lysocardiolipin acyltransferase 1 [Source:HGNC Symbol;Acc:26756]
EHD4	0.000839277	146.432	51.4018	-2.84877	EHD4	EH-domain containing 4 [Source:HGNC Symbol;Acc:3245]
PDGFD	0.00754716	12.5393	4.39267	-2.85461	PDGFD	platelet derived growth factor D [Source:HGNC Symbol;Acc:30620]
VAT1	0.000949435	182.155	63.7202	-2.85867	VAT1	vesicle amine transport 1 [Source:HGNC Symbol;Acc:16919]
TTTY15	0.00397443	12.2414	4.27683	-2.86226
PQLC3	0.0440929	15.7831	5.49683	-2.8713	PQLC3	PQ loop repeat containing 3 [Source:HGNC Symbol;Acc:28503]
CRMP1	0.000951547	172.43	60.051	-2.8714	CRMP1	collapsin response mediator protein 1 [Source:HGNC Symbol;Acc:2365]
TMEM204	0.000788682	83.4485	29.0318	-2.87438	TMEM204	transmembrane protein 204 [Source:HGNC Symbol;Acc:14158]
FZD6	0.0058431	13.0985	4.55017	-2.87869	FZD6	frizzled family receptor 6 [Source:HGNC Symbol;Acc:4044]
ELF4	0.000930447	43.8185	15.1985	-2.88308	ELF4	E74-like factor 4 (ets domain transcription factor) [Source:HGNC Symbol;Acc:3319]
MAPRE2	0.000912542	37.5868	12.9985	-2.89163	MAPRE2	microtubule-associated protein, RP/EB family, member 2 [Source:HGNC Symbol;Acc:6891]
PGF	0.023616	18.7827	6.49517	-2.89179	PGF	placental growth factor [Source:HGNC Symbol;Acc:8893]
ELK3	0.000778465	156.391	54.0235	-2.89487	ELK3	ELK3, ETS-domain protein (SRF accessory protein 2) [Source:HGNC Symbol;Acc:3325]
BASP1	0.00147811	210.697	72.7827	-2.89488	BASP1	brain abundant, membrane attached signal protein 1 [Source:HGNC Symbol;Acc:957]
EGLN3	0.00472062	22.4614	7.74767	-2.89912	EGLN3	egl-9 family hypoxia-inducible factor 3 [Source:HGNC Symbol;Acc:14661]
PIM1	0.00689201	17.6218	6.05267	-2.91142	PIM1	pim-1 oncogene [Source:HGNC Symbol;Acc:8986]
HINT1	0.000947277	376.983	129.455	-2.91207	HINT1	histidine triad nucleotide binding protein 1 [Source:HGNC Symbol;Acc:4912]
GPR161	0.00101572	36.1752	12.4127	-2.91438	GPR161	G protein-coupled receptor 161 [Source:HGNC Symbol;Acc:23694]
RNF149	0.000943168	48.0835	16.4964	-2.91478	RNF149	ring finger protein 149 [Source:HGNC Symbol;Acc:23137]
RTN4	0.013577	467.953	159.941	-2.92578	RTN4	reticulon 4 [Source:HGNC Symbol;Acc:14085]
SERAC1	0.00421493	11.516	3.93183	-2.92891	SERAC1	serine active site containing 1 [Source:HGNC Symbol;Acc:21061]
CPXM2	0.00249385	17.7677	6.066	-2.92906	CPXM2	carboxypeptidase X (M14 family), member 2 [Source:HGNC Symbol;Acc:26977]
GIMAP6	0.000436541	58.4652	19.8998	-2.93798	GIMAP6	GTPase, IMAP family member 6 [Source:HGNC Symbol;Acc:21918]
CD99	0.00221374	979.464	333.034	-2.94103	CD99	CD99 molecule [Source:HGNC Symbol;Acc:7082]
ITGA2	0.00933642	6.00433	2.041	-2.94186	ITGA2	integrin, alpha 2 (CD49B, alpha 2 subunit of VLA-2 receptor) [Source:HGNC Symbol;Acc:6137]
NR2F2	0.0422217	7.34308	2.49392	-2.9444	NR2F2	nuclear receptor subfamily 2, group F, member 2 [Source:HGNC Symbol;Acc:7976]
PKIG	0.000549204	233.471	79.2452	-2.94619	PKIG	protein kinase (cAMP-dependent, catalytic) inhibitor gamma [Source:HGNC Symbol;Acc:9019]
LINC00338	0.000656621	53.661	18.2006	-2.94831
RPL39L	0.0110057	54.1731	18.3318	-2.95514	RPL39L	ribosomal protein L39-like [Source:HGNC Symbol;Acc:17094]
AMOT	0.000991588	17.4089	5.88725	-2.95705	AMOT	angiomotin [Source:HGNC Symbol;Acc:17810]
TMC7	0.00640599	9.73142	3.27808	-2.96863	TMC7	transmembrane channel-like 7 [Source:HGNC Symbol;Acc:23000]
APBB2	0.000407406	14.3893	4.84683	-2.96881	APBB2	amyloid beta (A4) precursor protein-binding, family B, member 2 [Source:HGNC Symbol;Acc:582]
ATP2B4	0.000395825	34.5893	11.6452	-2.97027	ATP2B4	ATPase, Ca++ transporting, plasma membrane 4 [Source:HGNC Symbol;Acc:817]
ANGPTL2	0.00472963	13.9981	4.71267	-2.97031	ANGPTL2	angiopoietin-like 2 [Source:HGNC Symbol;Acc:490]
TP53INP1	0.000327415	50.9493	17.1502	-2.97078	TP53INP1	tumor protein p53 inducible nuclear protein 1 [Source:HGNC Symbol;Acc:18022]
HS6ST1	0.000303948	70.9748	23.7927	-2.98305	HS6ST1	heparan sulfate 6-O-sulfotransferase 1 [Source:HGNC Symbol;Acc:5201]
ABRACL	0.0134018	1637.02	548.379	-2.9852	ABRACL	ABRA C-terminal like [Source:HGNC Symbol;Acc:21230]
ATF3	0.00807803	18.1985	6.08558	-2.99043	ATF3	activating transcription factor 3 [Source:HGNC Symbol;Acc:785]
INPP5A	0.000330572	122.372	40.891	-2.99263	INPP5A	inositol polyphosphate-5-phosphatase, 40kDa [Source:HGNC Symbol;Acc:6076]
SERF2	0.000496089	64.876	21.6518	-2.99633	SERF2	small EDRK-rich factor 2 [Source:HGNC Symbol;Acc:10757]
JUN	0.00029269	80.5685	26.8752	-2.99788	JUN	jun proto-oncogene [Source:HGNC Symbol;Acc:6204]
KLHL3	0.000415883	37.696	12.5593	-3.00143	KLHL3	kelch-like family member 3 [Source:HGNC Symbol;Acc:6354]
TMEM68	0.000765547	49.2052	16.3856	-3.00295	TMEM68	transmembrane protein 68 [Source:HGNC Symbol;Acc:26510]
APH1B	0.00331817	13.3668	4.44308	-3.00846	APH1B	APH1B gamma secretase subunit [Source:HGNC Symbol;Acc:24080]
TUBB2B	0.000567898	236.697	78.636	-3.01003	TUBB2B	tubulin, beta 2B class IIb [Source:HGNC Symbol;Acc:30829]
RCSD1	0.000364613	135.2	44.8602	-3.01381	RCSD1	RCSD domain containing 1 [Source:HGNC Symbol;Acc:28310]
SLC16A13	0.0238007	16.471	5.46308	-3.01496	SLC16A13	solute carrier family 16, member 13 [Source:HGNC Symbol;Acc:31037]
SMAD6	5.081e-05	32.4685	10.7627	-3.01677	SMAD6	SMAD family member 6 [Source:HGNC Symbol;Acc:6772]
PIM3	0.000599613	255.694	84.721	-3.01808	PIM3	pim-3 oncogene [Source:HGNC Symbol;Acc:19310]
SERTAD3	0.00895797	28.0847	9.30475	-3.01832	SERTAD3	SERTA domain containing 3 [Source:HGNC Symbol;Acc:17931]
SIAH1	0.000520298	66.7843	22.1043	-3.02132	SIAH1	siah E3 ubiquitin protein ligase 1 [Source:HGNC Symbol;Acc:10857]
RASAL2	0.000216352	39.8218	13.171	-3.02345	RASAL2	RAS protein activator like 2 [Source:HGNC Symbol;Acc:9874]
ZDHHC18	0.000450734	40.3502	13.3143	-3.03058	ZDHHC18	zinc finger, DHHC-type containing 18 [Source:HGNC Symbol;Acc:20712]
SYNM	0.000908925	23.2877	7.676	-3.03383	SYNM	synemin, intermediate filament protein [Source:HGNC Symbol;Acc:24466]
BLCAP	0.000439534	231.384	76.2385	-3.03501	BLCAP	bladder cancer associated protein [Source:HGNC Symbol;Acc:1055]
HSPB1	0.000567627	173.665	57.1693	-3.03773	HSPB1	heat shock 27kDa protein 1 [Source:HGNC Symbol;Acc:5246]
TMEM154	0.00696307	12.4927	4.111	-3.03884	TMEM154	transmembrane protein 154 [Source:HGNC Symbol;Acc:26489]
PGM2L1	0.000269262	20.6381	6.77183	-3.04764	PGM2L1	phosphoglucomutase 2-like 1 [Source:HGNC Symbol;Acc:20898]
CARHSP1	0.000593148	36.3972	11.9385	-3.04873	CARHSP1	calcium regulated heat stable protein 1, 24kDa [Source:HGNC Symbol;Acc:17150]
TNS3	0.00034766	24.7335	8.10017	-3.05346	TNS3	tensin 3 [Source:HGNC Symbol;Acc:21616]
ITPRIPL2	0.000259773	108.984	35.5527	-3.06543	ITPRIPL2	inositol 1,4,5-trisphosphate receptor interacting protein-like 2 [Source:HGNC Symbol;Acc:27257]
MAP4K3	0.000158274	67.1777	21.9093	-3.06617	MAP4K3	mitogen-activated protein kinase kinase kinase kinase 3 [Source:HGNC Symbol;Acc:6865]
AFAP1L1	0.000405848	349.478	113.944	-3.06709	AFAP1L1	actin filament associated protein 1-like 1 [Source:HGNC Symbol;Acc:26714]
HVCN1	0.0426204	12.8018	4.16683	-3.07232	HVCN1	hydrogen voltage-gated channel 1 [Source:HGNC Symbol;Acc:28240]
PTMS	0.00216915	1079.38	351.095	-3.07432	PTMS	parathymosin [Source:HGNC Symbol;Acc:9629]
MSRB3	0.00696307	9.24517	3.0035	-3.07813	MSRB3	methionine sulfoxide reductase B3 [Source:HGNC Symbol;Acc:27375]
CCDC71L	0.00148816	14.2585	4.63183	-3.07837	CCDC71L	coiled-coil domain containing 71-like [Source:HGNC Symbol;Acc:26685]
RCBTB2	0.000293886	46.8243	15.1985	-3.08085	RCBTB2	regulator of chromosome condensation (RCC1) and BTB (POZ) domain containing protein 2 [Source:HGNC Symbol;Acc:1914]
LOC100506023	0.0165698	5.76517	1.871	-3.08133
DEGS1	0.000314608	231.919	75.2518	-3.08191	DEGS1	delta(4)-desaturase, sphingolipid 1 [Source:HGNC Symbol;Acc:13709]
HSPA12B	0.0136589	9.876	3.20267	-3.08368	HSPA12B	heat shock 70kD protein 12B [Source:HGNC Symbol;Acc:16193]
MESDC1	0.000300903	362.793	117.454	-3.0888	MESDC1	mesoderm development candidate 1 [Source:HGNC Symbol;Acc:13519]
ITM2B	0.00101998	730.328	235.801	-3.09722	ITM2B	integral membrane protein 2B [Source:HGNC Symbol;Acc:6174]
RAPGEF2	0.000170733	121.727	39.2727	-3.09953	RAPGEF2	Rap guanine nucleotide exchange factor (GEF) 2 [Source:HGNC Symbol;Acc:16854]
C16orf52	0.0172898	7.42517	2.391	-3.10546
ITGA6	0.000212438	179.572	57.8177	-3.10583	ITGA6	integrin, alpha 6 [Source:HGNC Symbol;Acc:6142]
FAM127A	0.000738422	74.026	23.7318	-3.11927	FAM127A	family with sequence similarity 127, member A [Source:HGNC Symbol;Acc:2569]
SGPP1	0.00123778	19.2418	6.16267	-3.12232	SGPP1	sphingosine-1-phosphate phosphatase 1 [Source:HGNC Symbol;Acc:17720]
ANKRD1	0.000277825	373.252	119.535	-3.12254	ANKRD1	ankyrin repeat domain 1 (cardiac muscle) [Source:HGNC Symbol;Acc:15819]
CDK2AP1	0.00226123	406.07	129.93	-3.1253	CDK2AP1	cyclin-dependent kinase 2 associated protein 1 [Source:HGNC Symbol;Acc:14002]
PLD1	0.000810361	12.441	3.96267	-3.13955	PLD1	phospholipase D1, phosphatidylcholine-specific [Source:HGNC Symbol;Acc:9067]
S100A10	0.000269351	167.539	53.321	-3.14209	S100A10	S100 calcium binding protein A10 [Source:HGNC Symbol;Acc:10487]
PDE4B	0.000186142	42.8556	13.6389	-3.14215	PDE4B	phosphodiesterase 4B, cAMP-specific [Source:HGNC Symbol;Acc:8781]
UBE2D1	0.00334293	17.2227	5.47933	-3.1432	UBE2D1	ubiquitin-conjugating enzyme E2D 1 [Source:HGNC Symbol;Acc:12474]
FCER1G	0.0168069	50.3152	16.0072	-3.14327	FCER1G	Fc fragment of IgE, high affinity I, receptor for; gamma polypeptide [Source:HGNC Symbol;Acc:3611]
SNN	9.61199e-05	82.0385	26.0693	-3.14694	SNN	stannin [Source:HGNC Symbol;Acc:11149]
ANXA2	0.000987062	1252.69	397.781	-3.14919	ANXA2	annexin A2 [Source:HGNC Symbol;Acc:537]
CALCRL	0.000112242	62.4735	19.8327	-3.15003	CALCRL	calcitonin receptor-like [Source:HGNC Symbol;Acc:16709]
C12orf75	0.000564107	63.4035	20.0935	-3.15542
TMEFF1	0.000194116	55.5752	17.6002	-3.15765	TMEFF1	transmembrane protein with EGF-like and two follistatin-like domains 1 [Source:HGNC Symbol;Acc:11866]
TRIM47	0.00220382	22.5018	7.11767	-3.16141	TRIM47	tripartite motif containing 47 [Source:HGNC Symbol;Acc:19020]
MMP15	9.39921e-05	54.6102	17.2418	-3.16731	MMP15	matrix metallopeptidase 15 (membrane-inserted) [Source:HGNC Symbol;Acc:7161]
BTBD3	0.000155152	47.1968	14.8927	-3.16913	BTBD3	BTB (POZ) domain containing 3 [Source:HGNC Symbol;Acc:15854]
BST1	0.0391387	16.7085	5.26683	-3.1724	BST1	bone marrow stromal cell antigen 1 [Source:HGNC Symbol;Acc:1118]
DOCK4	8.05726e-05	70.2906	22.0643	-3.18571	DOCK4	dedicator of cytokinesis 4 [Source:HGNC Symbol;Acc:19192]
LDLRAD2	0.0067979	9.041	2.83725	-3.18654	LDLRAD2	low density lipoprotein receptor class A domain containing 2 [Source:HGNC Symbol;Acc:32071]
TMSB4X	4.05999e-05	10006.2	3138.16	-3.18856	TMSB4X	thymosin beta 4, X-linked [Source:HGNC Symbol;Acc:11881]
PTCHD4	0.00209291	15.3685	4.816	-3.19113	PTCHD4	patched domain containing 4 [Source:HGNC Symbol;Acc:21345]
HTRA1	0.00111276	28.8114	9.006	-3.19914	HTRA1	HtrA serine peptidase 1 [Source:HGNC Symbol;Acc:9476]
HUNK	0.00541055	5.69183	1.7785	-3.20036	HUNK	hormonally up-regulated Neu-associated kinase [Source:HGNC Symbol;Acc:13326]
ADD3	0.000175572	184.007	57.4568	-3.20252	ADD3	adducin 3 (gamma) [Source:HGNC Symbol;Acc:245]
ABCA1	8.93083e-05	35.1364	10.9677	-3.20364	ABCA1	ATP-binding cassette, sub-family A (ABC1), member 1 [Source:HGNC Symbol;Acc:29]
KIF5C	0.000127661	28.1768	8.79017	-3.20549	KIF5C	kinesin family member 5C [Source:HGNC Symbol;Acc:6325]
ST8SIA4	3.9417e-05	43.411	13.5377	-3.20668	ST8SIA4	ST8 alpha-N-acetyl-neuraminide alpha-2,8-sialyltransferase 4 [Source:HGNC Symbol;Acc:10871]
MBNL2	0.000102091	46.3702	14.4202	-3.21565	MBNL2	muscleblind-like splicing regulator 2 [Source:HGNC Symbol;Acc:16746]
FARP1	0.00115394	28.1118	8.72683	-3.22131	FARP1	FERM, RhoGEF (ARHGEF) and pleckstrin domain protein 1 (chondrocyte-derived) [Source:HGNC Symbol;Acc:3591]
TNFAIP3	0.00621395	8.27475	2.5685	-3.22163	TNFAIP3	tumor necrosis factor, alpha-induced protein 3 [Source:HGNC Symbol;Acc:11896]
SNAI2	0.000387603	44.2485	13.7335	-3.22194	SNAI2	snail family zinc finger 2 [Source:HGNC Symbol;Acc:11094]
CALM1	0.000156883	552.631	171.467	-3.22296	CALM1	calmodulin 3 (phosphorylase kinase, delta) [Source:HGNC Symbol;Acc:1449]
RHOJ	0.000140717	40.3502	12.5043	-3.22689	RHOJ	ras homolog family member J [Source:HGNC Symbol;Acc:688]
GULP1	0.00110042	19.101	5.90808	-3.23303	GULP1	GULP, engulfment adaptor PTB domain containing 1 [Source:HGNC Symbol;Acc:18649]
BMP4	8.87736e-05	131.306	40.5327	-3.23952	BMP4	bone morphogenetic protein 4 [Source:HGNC Symbol;Acc:1071]
SPIN4	8.87003e-05	202.943	62.6368	-3.23999	SPIN4	spindlin family, member 4 [Source:HGNC Symbol;Acc:27040]
AKAP2	0.000174707	251.523	77.6218	-3.24036	AKAP2	PALM2-AKAP2 readthrough [Source:HGNC Symbol;Acc:33529]
UACA	7.73342e-05	131.953	40.7139	-3.24099	UACA	uveal autoantigen with coiled-coil domains and ankyrin repeats [Source:HGNC Symbol;Acc:15947]
OTUD1	0.0281399	8.33767	2.5685	-3.24612	OTUD1	OTU domain containing 1 [Source:HGNC Symbol;Acc:27346]
SVIL	4.63332e-05	49.046	15.0927	-3.24966	SVIL	supervillin [Source:HGNC Symbol;Acc:11480]
FXYD6	0.00638363	18.2531	5.61683	-3.24971	FXYD6	FXYD domain containing ion transport regulator 6 [Source:HGNC Symbol;Acc:4030]
ERRFI1	0.000380088	27.601	8.49058	-3.25078	ERRFI1	ERBB receptor feedback inhibitor 1 [Source:HGNC Symbol;Acc:18185]
RALA	0.000118012	606.229	186.458	-3.2513	RALA	v-ral simian leukemia viral oncogene homolog A (ras related) [Source:HGNC Symbol;Acc:9839]
DOCK6	4.17847e-05	81.7627	25.116	-3.2554	DOCK6	dedicator of cytokinesis 6 [Source:HGNC Symbol;Acc:19189]
SORBS3	0.000386179	41.1085	12.6202	-3.25737	SORBS3	sorbin and SH3 domain containing 3 [Source:HGNC Symbol;Acc:30907]
DCBLD1	7.46927e-05	116.836	35.8335	-3.26052	DCBLD1	discoidin, CUB and LCCL domain containing 1 [Source:HGNC Symbol;Acc:21479]
SPARC	0.00155062	1105.17	338.27	-3.26712	SPARC	secreted protein, acidic, cysteine-rich (osteonectin) [Source:HGNC Symbol;Acc:11219]
GABARAPL1	6.30852e-05	189.828	58.0027	-3.27275	GABARAPL1	GABA(A) receptor-associated protein like 1 [Source:HGNC Symbol;Acc:4068]
BMPR2	5.94878e-05	27.3293	8.34017	-3.27683	BMPR2	bone morphogenetic protein receptor, type II (serine/threonine kinase) [Source:HGNC Symbol;Acc:1078]
EFHA2	0.0123048	7.5735	2.311	-3.27715
SERPINB8	4.78635e-06	33.1868	10.1239	-3.27806	SERPINB8	serpin peptidase inhibitor, clade B (ovalbumin), member 8 [Source:HGNC Symbol;Acc:8952]
NIPA1	0.000294863	12.251	3.73017	-3.2843	NIPA1	non imprinted in Prader-Willi/Angelman syndrome 1 [Source:HGNC Symbol;Acc:17043]
STIM2	6.67861e-05	43.306	13.1381	-3.29622	STIM2	stromal interaction molecule 2 [Source:HGNC Symbol;Acc:19205]
TMEM183A	0.00597642	14.1839	4.30267	-3.29654	TMEM183A	transmembrane protein 183A [Source:HGNC Symbol;Acc:20173]
DENND2A	0.000407557	22.4043	6.79267	-3.29831	DENND2A	DENN/MADD domain containing 2A [Source:HGNC Symbol;Acc:22212]
RPS6KA2	0.000113778	24.7835	7.51142	-3.29944	RPS6KA2	ribosomal protein S6 kinase, 90kDa, polypeptide 2 [Source:HGNC Symbol;Acc:10431]
ABI3	0.00010719	56.8227	17.2014	-3.30337	ABI3	ABI family, member 3 [Source:HGNC Symbol;Acc:29859]
TGFBR3	0.00102768	8.33767	2.51767	-3.31166	TGFBR3	transforming growth factor, beta receptor III [Source:HGNC Symbol;Acc:11774]
SLC16A9	0.000112409	32.7752	9.89225	-3.31322	SLC16A9	solute carrier family 16, member 9 [Source:HGNC Symbol;Acc:23520]
CDH13	1.73676e-06	73.7085	22.241	-3.31408	CDH13	cadherin 13 [Source:HGNC Symbol;Acc:1753]
MFAP2	0.00141942	45.2243	13.6102	-3.32283	MFAP2	microfibrillar-associated protein 2 [Source:HGNC Symbol;Acc:7033]
CREG1	8.33939e-05	75.3752	22.6381	-3.32957	CREG1	cellular repressor of E1A-stimulated genes 1 [Source:HGNC Symbol;Acc:2351]
CPEB2	0.00014288	15.581	4.6685	-3.33747	CPEB2	cytoplasmic polyadenylation element binding protein 2 [Source:HGNC Symbol;Acc:21745]
LOC374443	0.00246755	19.696	5.89308	-3.34222
HBEGF	6.13458e-05	72.1602	21.5502	-3.34847	HBEGF	heparin-binding EGF-like growth factor [Source:HGNC Symbol;Acc:3059]
GSN	8.27901e-05	556.899	165.843	-3.35799	GSN	gelsolin [Source:HGNC Symbol;Acc:4620]
EFCAB14	2.9389e-05	109.11	32.4827	-3.35903	EFCAB14	EF-hand calcium binding domain 14 [Source:HGNC Symbol;Acc:29051]
FAM84A	0.00282586	6.576	1.95308	-3.36698	FAM84A	family with sequence similarity 84, member A [Source:HGNC Symbol;Acc:20743]
ZNF358	0.00604428	16.4868	4.896	-3.36741	ZNF358	zinc finger protein 358 [Source:HGNC Symbol;Acc:16838]
CD34	5.89679e-05	572.096	169.792	-3.3694	CD34	CD34 molecule [Source:HGNC Symbol;Acc:1662]
MAPK11	0.000182753	38.6368	11.4423	-3.37668	MAPK11	mitogen-activated protein kinase 11 [Source:HGNC Symbol;Acc:6873]
GOLGA6L10	0.00158585	15.8418	4.691	-3.37707	GOLGA6L10	golgin A6 family-like 10 [Source:HGNC Symbol;Acc:37228]
TAX1BP3	3.67455e-05	500.123	148	-3.37921	TAX1BP3	Tax1 (human T-cell leukemia virus type I) binding protein 3 [Source:HGNC Symbol;Acc:30684]
RAPGEF1	1.9715e-05	84.0577	24.8652	-3.38054	RAPGEF1	Rap guanine nucleotide exchange factor (GEF) 1 [Source:HGNC Symbol;Acc:4568]
HGSNAT	2.46923e-05	54.5181	16.101	-3.38601	HGSNAT	heparan-alpha-glucosaminide N-acetyltransferase [Source:HGNC Symbol;Acc:26527]
DUSP4	2.01098e-05	66.5093	19.631	-3.38797	DUSP4	dual specificity phosphatase 4 [Source:HGNC Symbol;Acc:3070]
EPAS1	1.83227e-05	93.0543	27.4393	-3.39128	EPAS1	endothelial PAS domain protein 1 [Source:HGNC Symbol;Acc:3374]
ZBTB46	0.000109512	17.5443	5.171	-3.39283	ZBTB46	zinc finger and BTB domain containing 46 [Source:HGNC Symbol;Acc:16094]
LOC644936	0.0285446	16.071	4.73392	-3.39486
KIAA1841	6.01447e-05	33.0002	9.716	-3.39648	KIAA1841	KIAA1841 [Source:HGNC Symbol;Acc:29387]
TBXA2R	0.000897768	19.6827	5.781	-3.40472	TBXA2R	thromboxane A2 receptor [Source:HGNC Symbol;Acc:11608]
CDH2	1.66577e-05	90.8618	26.596	-3.41637	CDH2	cadherin 2, type 1, N-cadherin (neuronal) [Source:HGNC Symbol;Acc:1759]
N4BP3	1.70445e-05	68.5752	20.0685	-3.41705	N4BP3	NEDD4 binding protein 3 [Source:HGNC Symbol;Acc:29852]
GIMAP8	2.3979e-05	72.4439	21.1943	-3.41808	GIMAP8	GTPase, IMAP family member 8 [Source:HGNC Symbol;Acc:21792]
NPR2	0.0207092	6.98433	2.041	-3.42202	NPR2	natriuretic peptide receptor B/guanylate cyclase B (atrionatriuretic peptide receptor B) [Source:HGNC Symbol;Acc:7944]
SEC23A	2.3579e-05	77.5777	22.6381	-3.42687	SEC23A	Sec23 homolog A (S. cerevisiae) [Source:HGNC Symbol;Acc:10701]
UBL3	0.000152848	17.2452	5.02433	-3.43233	UBL3	ubiquitin-like 3 [Source:HGNC Symbol;Acc:12504]
JAG2	1.48676e-05	62.851	18.281	-3.43805	JAG2	jagged 2 [Source:HGNC Symbol;Acc:6189]
HOPX	3.51261e-05	161.54	46.9718	-3.43909	HOPX	HOP homeobox [Source:HGNC Symbol;Acc:24961]
SSBP2	0.000413794	13.7172	3.98267	-3.44424	SSBP2	single-stranded DNA binding protein 2 [Source:HGNC Symbol;Acc:15831]
FAM184A	0.000760411	14.886	4.32183	-3.44437	FAM184A	family with sequence similarity 184, member A [Source:HGNC Symbol;Acc:20991]
TLCD2	0.000507585	9.07433	2.63267	-3.44682	TLCD2	TLC domain containing 2 [Source:HGNC Symbol;Acc:33522]
RBMS2	2.58758e-05	27.9277	8.08892	-3.45258	RBMS2	RNA binding motif, single stranded interacting protein 2 [Source:HGNC Symbol;Acc:9909]
SOX7	2.18553e-05	165.299	47.8768	-3.4526	SOX7	SRY (sex determining region Y)-box 7 [Source:HGNC Symbol;Acc:18196]
SLC7A7	0.000213569	35.3035	10.2243	-3.45289	SLC7A7	solute carrier family 7 (amino acid transporter light chain, y+L system), member 7 [Source:HGNC Symbol;Acc:11065]
HEBP1	0.000155551	68.5018	19.7918	-3.46112	HEBP1	heme binding protein 1 [Source:HGNC Symbol;Acc:17176]
ICAM3	0.00521576	16.1977	4.67475	-3.46493	ICAM3	intercellular adhesion molecule 3 [Source:HGNC Symbol;Acc:5346]
NDFIP1	1.56374e-05	66.3468	19.1452	-3.46546	NDFIP1	Nedd4 family interacting protein 1 [Source:HGNC Symbol;Acc:17592]
LCORL	0.000896784	16.2693	4.691	-3.4682	LCORL	ligand dependent nuclear receptor corepressor-like [Source:HGNC Symbol;Acc:30776]
PCDHB14	0.0207092	8.5485	2.46433	-3.46889	PCDHB14	protocadherin beta 14 [Source:HGNC Symbol;Acc:8685]
LOC284454	0.00166424	25.8039	7.43808	-3.46916
C12orf23	1.98014e-05	74.9202	21.5727	-3.47292
FRMD6	0.000446161	27.8706	7.9985	-3.48448	FRMD6	FERM domain containing 6 [Source:HGNC Symbol;Acc:19839]
C1orf115	0.0285446	7.55267	2.16433	-3.4896
LPHN2	2.73431e-05	31.7785	9.101	-3.49176	LPHN2	latrophilin 2 [Source:HGNC Symbol;Acc:18582]
SLC9A3R2	2.11987e-05	158.739	45.4018	-3.4963	SLC9A3R2	solute carrier family 9, subfamily A (NHE3, cation proton antiporter 3), member 3 regulator 2 [Source:HGNC Symbol;Acc:11076]
COLEC12	1.16807e-05	93.8143	26.8273	-3.49698	COLEC12	collectin sub-family member 12 [Source:HGNC Symbol;Acc:16016]
MLF1	5.89377e-05	48.9314	13.9868	-3.49839	MLF1	myeloid leukemia factor 1 [Source:HGNC Symbol;Acc:7125]
BCL6B	3.538e-05	298.29	85.1293	-3.50396	BCL6B	B-cell CLL/lymphoma 6, member B [Source:HGNC Symbol;Acc:1002]
GCH1	0.00410494	11.1552	3.1835	-3.50406	GCH1	GTP cyclohydrolase 1 [Source:HGNC Symbol;Acc:4193]
IGSF3	4.40299e-05	14.4185	4.111	-3.5073	IGSF3	immunoglobulin superfamily, member 3 [Source:HGNC Symbol;Acc:5950]
SEPT10	1.45568e-05	63.3527	18.0202	-3.51565	SEPT10	septin 10 [Source:HGNC Symbol;Acc:14349]
RASGRP3	2.13677e-05	337.673	95.9102	-3.52072	RASGRP3	RAS guanyl releasing protein 3 (calcium and DAG-regulated) [Source:HGNC Symbol;Acc:14545]
FAM219A	3.83416e-05	41.0335	11.6452	-3.52365	FAM219A	family with sequence similarity 219, member A [Source:HGNC Symbol;Acc:19920]
ZNF608	3.86241e-05	20.1993	5.73225	-3.52381	ZNF608	zinc finger protein 608 [Source:HGNC Symbol;Acc:29238]
SNX3	1.51753e-05	611.906	173.273	-3.53146	SNX3	sorting nexin 3 [Source:HGNC Symbol;Acc:11174]
NEO1	2.9415e-05	28.136	7.966	-3.53201	NEO1	neogenin 1 [Source:HGNC Symbol;Acc:7754]
JAZF1	0.0196208	7.22183	2.041	-3.53838	JAZF1	JAZF zinc finger 1 [Source:HGNC Symbol;Acc:28917]
SALL1	4.71808e-05	22.2523	6.2835	-3.54138	SALL1	spalt-like transcription factor 1 [Source:HGNC Symbol;Acc:10524]
MAN1C1	0.0172504	7.671	2.16433	-3.54428	MAN1C1	mannosidase, alpha, class 1C, member 1 [Source:HGNC Symbol;Acc:19080]
MAP2K6	0.0172504	12.941	3.64683	-3.54856	MAP2K6	mitogen-activated protein kinase kinase 6 [Source:HGNC Symbol;Acc:6846]
FAM110A	0.00413408	20.8893	5.87975	-3.55276	FAM110A	family with sequence similarity 110, member A [Source:HGNC Symbol;Acc:16188]
ILDR2	0.000337007	7.66267	2.14933	-3.56514	ILDR2	immunoglobulin-like domain containing receptor 2 [Source:HGNC Symbol;Acc:18131]
NPDC1	0.0016723	27.6502	7.74767	-3.56884	NPDC1	neural proliferation, differentiation and control, 1 [Source:HGNC Symbol;Acc:7899]
ZFP36	0.00140705	25.266	7.07558	-3.57087	ZFP36	ZFP36 ring finger protein [Source:HGNC Symbol;Acc:12862]
CDK17	1.75509e-05	222.872	62.276	-3.57878	CDK17	cyclin-dependent kinase 17 [Source:HGNC Symbol;Acc:8750]
IDS	1.012e-05	130.571	36.456	-3.58161	IDS	iduronate 2-sulfatase [Source:HGNC Symbol;Acc:5389]
MLLT11	8.08535e-06	182.56	50.8177	-3.59245	MLLT11	myeloid/lymphoid or mixed-lineage leukemia (trithorax homolog, Drosophila); translocated to, 11 [Source:HGNC Symbol;Acc:16997]
HSPG2	1.20318e-05	185.652	51.6268	-3.59603	HSPG2	heparan sulfate proteoglycan 2 [Source:HGNC Symbol;Acc:5273]
C12orf5	1.33945e-05	22.4768	6.24267	-3.60052
KIAA1161	0.000322379	12.9985	3.60892	-3.60177	KIAA1161	KIAA1161 [Source:HGNC Symbol;Acc:19918]
FDX1	1.0949e-05	54.2589	15.0568	-3.60361	FDX1	ferredoxin 1 [Source:HGNC Symbol;Acc:3638]
NRP1	1.74247e-05	319.443	88.4202	-3.61278	NRP1	neuropilin 1 [Source:HGNC Symbol;Acc:8004]
AGER	0.000311588	29.3523	8.1135	-3.61771	AGER	advanced glycosylation end product-specific receptor [Source:HGNC Symbol;Acc:320]
KIAA0355	2.1865e-05	21.1285	5.83267	-3.62244	KIAA0355	KIAA0355 [Source:HGNC Symbol;Acc:29016]
IFI16	5.35858e-06	186.458	51.4514	-3.62396	IFI16	interferon, gamma-inducible protein 16 [Source:HGNC Symbol;Acc:5395]
SNTB1	0.000562204	9.60017	2.646	-3.62818	SNTB1	syntrophin, beta 1 (dystrophin-associated protein A1, 59kDa, basic component 1) [Source:HGNC Symbol;Acc:11168]
AP1S2	1.5729e-05	310.378	85.516	-3.62948	AP1S2	adaptor-related protein complex 1, sigma 2 subunit [Source:HGNC Symbol;Acc:560]
BMP6	5.5522e-06	92.3402	25.4177	-3.63291	BMP6	bone morphogenetic protein 6 [Source:HGNC Symbol;Acc:1073]
BCL10	1.18456e-05	50.0172	13.7543	-3.63647	BCL10	B-cell CLL/lymphoma 10 [Source:HGNC Symbol;Acc:989]
CTGF	5.45338e-06	152.506	41.8768	-3.64177	CTGF	connective tissue growth factor [Source:HGNC Symbol;Acc:2500]
KLF11	8.73215e-05	23.856	6.54933	-3.64251	KLF11	Kruppel-like factor 11 [Source:HGNC Symbol;Acc:11811]
SLC18B1	0.01195	10.2785	2.8085	-3.65978	SLC18B1	solute carrier family 18, subfamily B, member 1 [Source:HGNC Symbol;Acc:21573]
HECW2	3.92159e-06	114.716	31.2485	-3.67107	HECW2	HECT, C2 and WW domain containing E3 ubiquitin protein ligase 2 [Source:HGNC Symbol;Acc:29853]
CLEC1A	0.00571554	14.651	3.99017	-3.67178	CLEC1A	C-type lectin domain family 1, member A [Source:HGNC Symbol;Acc:24355]
DPYSL2	6.10446e-06	127.724	34.751	-3.67541	DPYSL2	dihydropyrimidinase-like 2 [Source:HGNC Symbol;Acc:3014]
NOD1	2.82876e-05	23.1418	6.29433	-3.67661	NOD1	nucleotide-binding oligomerization domain containing 1 [Source:HGNC Symbol;Acc:16390]
NQO1	4.57908e-06	151.154	40.891	-3.6965	NQO1	NAD(P)H dehydrogenase, quinone 1 [Source:HGNC Symbol;Acc:2874]
SGK223	0.000866309	8.77183	2.3685	-3.70354	SGK223	Tyrosine-protein kinase SgK223 [Source:UniProtKB/Swiss-Prot;Acc:Q86YV5]
LAPTM4A	6.19076e-06	428.108	115.565	-3.70447	LAPTM4A	lysosomal protein transmembrane 4 alpha [Source:HGNC Symbol;Acc:6924]
NDRG1	5.58044e-05	28.5623	7.71017	-3.70449	NDRG1	N-myc downstream regulated 1 [Source:HGNC Symbol;Acc:7679]
SGK1	3.86839e-06	111.852	30.0843	-3.71796	SGK1	serum/glucocorticoid regulated kinase 1 [Source:HGNC Symbol;Acc:10810]
ST3GAL6	5.91522e-05	20.826	5.59517	-3.72214	ST3GAL6	ST3 beta-galactoside alpha-2,3-sialyltransferase 6 [Source:HGNC Symbol;Acc:18080]
SIPA1L2	4.36166e-06	165.654	44.4727	-3.72486	SIPA1L2	signal-induced proliferation-associated 1 like 2 [Source:HGNC Symbol;Acc:23800]
ERGIC1	3.60536e-06	160.503	42.9039	-3.74098	ERGIC1	endoplasmic reticulum-golgi intermediate compartment (ERGIC) 1 [Source:HGNC Symbol;Acc:29205]
FBXO33	0.0012515	7.37517	1.9685	-3.74659	FBXO33	F-box protein 33 [Source:HGNC Symbol;Acc:19833]
MGAT5B	0.00264717	7.42517	1.97517	-3.75926	MGAT5B	mannosyl (alpha-1,6-)-glycoprotein beta-1,6-N-acetyl-glucosaminyltransferase, isozyme B [Source:HGNC Symbol;Acc:24140]
EOGT	2.65635e-06	79.4227	21.1068	-3.76289	EOGT	EGF domain-specific O-linked N-acetylglucosamine (GlcNAc) transferase [Source:HGNC Symbol;Acc:28526]
RPS29	0.00248559	114.509	30.2785	-3.78187	RPS29	ribosomal protein S29 [Source:HGNC Symbol;Acc:10419]
LRIG3	0.00138694	9.81517	2.586	-3.7955	LRIG3	leucine-rich repeats and immunoglobulin-like domains 3 [Source:HGNC Symbol;Acc:30991]
KRTCAP2	0.00054041	81.036	21.3356	-3.79816	KRTCAP2	keratinocyte associated protein 2 [Source:HGNC Symbol;Acc:28942]
LEMD2	4.24514e-06	81.1172	21.2543	-3.8165	LEMD2	LEM domain containing 2 [Source:HGNC Symbol;Acc:21244]
ZC2HC1A	0.00178289	9.6685	2.53183	-3.81877	ZC2HC1A	zinc finger, C2HC-type containing 1A [Source:HGNC Symbol;Acc:24277]
PLCL1	0.000117091	8.8885	2.31975	-3.83166	PLCL1	phospholipase C-like 1 [Source:HGNC Symbol;Acc:9063]
CYR61	3.42599e-06	248.258	64.7793	-3.83236	CYR61	cysteine-rich, angiogenic inducer, 61 [Source:HGNC Symbol;Acc:2654]
LPAR6	1.89559e-06	113.472	29.5806	-3.83602	LPAR6	lysophosphatidic acid receptor 6 [Source:HGNC Symbol;Acc:15520]
HOMER3	1.18206e-05	69.5768	18.1285	-3.83798	HOMER3	homer homolog 3 (Drosophila) [Source:HGNC Symbol;Acc:17514]
MARCH4	1.83335e-05	20.5831	5.35725	-3.8421	MARCH4	membrane-associated ring finger (C3HC4) 4, E3 ubiquitin protein ligase [Source:HGNC Symbol;Acc:29269]
MAP2K1	2.36986e-06	338.27	88.0177	-3.84321	MAP2K1	mitogen-activated protein kinase kinase 1 [Source:HGNC Symbol;Acc:6840]
ATP1B1	1.6123e-06	180.302	46.8864	-3.8455	ATP1B1	ATPase, Na+/K+ transporting, beta 1 polypeptide [Source:HGNC Symbol;Acc:804]
TRIM2	0.000652591	6.20433	1.611	-3.85123	TRIM2	tripartite motif containing 2 [Source:HGNC Symbol;Acc:15974]
ECSCR	3.39241e-06	632.816	164.236	-3.8531	ECSCR	endothelial cell surface expressed chemotaxis and apoptosis regulator [Source:HGNC Symbol;Acc:35454]
APLNR	1.67274e-06	164.428	42.6477	-3.85551	APLNR	apelin receptor [Source:HGNC Symbol;Acc:339]
SRPX	2.2043e-05	44.1339	11.4293	-3.86146	SRPX	sushi-repeat containing protein, X-linked [Source:HGNC Symbol;Acc:11309]
TNFRSF11B	0.0269982	7.71892	1.9985	-3.86236	TNFRSF11B	tumor necrosis factor receptor superfamily, member 11b [Source:HGNC Symbol;Acc:11909]
DUSP6	2.80839e-06	512.608	132.719	-3.86237	DUSP6	dual specificity phosphatase 6 [Source:HGNC Symbol;Acc:3072]
ARL4C	2.78848e-05	19.6577	5.07933	-3.87013	ARL4C	ADP-ribosylation factor-like 4C [Source:HGNC Symbol;Acc:698]
LOC146880	3.20489e-06	54.6685	14.0877	-3.88059
PRKCH	1.24275e-06	94.0068	24.1927	-3.88576	PRKCH	protein kinase C, eta [Source:HGNC Symbol;Acc:9403]
RABL2A	0.0111257	11.9756	3.08017	-3.88797	RABL2A	RAB, member of RAS oncogene family-like 2A [Source:HGNC Symbol;Acc:9799]
ZC3H12C	0.000468978	6.04517	1.55433	-3.88923	ZC3H12C	zinc finger CCCH-type containing 12C [Source:HGNC Symbol;Acc:29362]
EGLN1	9.45888e-07	50.596	12.9835	-3.89695	EGLN1	egl-9 family hypoxia-inducible factor 1 [Source:HGNC Symbol;Acc:1232]
GPR75	0.0173689	9.81517	2.51767	-3.89852	GPR75	G protein-coupled receptor 75 [Source:HGNC Symbol;Acc:4526]
CEP112	0.00023955	13.5777	3.47683	-3.90518	CEP112	centrosomal protein 112kDa [Source:HGNC Symbol;Acc:28514]
HIP1R	3.3694e-06	38.1893	9.75683	-3.91411	HIP1R	huntingtin interacting protein 1 related [Source:HGNC Symbol;Acc:18415]
PCDHGB6	5.58324e-10	29.5027	7.4935	-3.9371	PCDHGB6	protocadherin gamma subfamily B, 6 [Source:HGNC Symbol;Acc:8713]
NAA30	7.09933e-07	94.7981	24.0406	-3.94325	NAA30	N(alpha)-acetyltransferase 30, NatC catalytic subunit [Source:HGNC Symbol;Acc:19844]
RGS3	4.21437e-06	206.594	52.3735	-3.94462	RGS3	regulator of G-protein signaling 3 [Source:HGNC Symbol;Acc:9999]
DHRS4L2	0.000117091	42.5914	10.7973	-3.94465	DHRS4L2	dehydrogenase/reductase (SDR family) member 4 like 2 [Source:HGNC Symbol;Acc:19731]
UBE2A	3.98957e-06	269.884	68.3243	-3.95005	UBE2A	ubiquitin-conjugating enzyme E2A [Source:HGNC Symbol;Acc:12472]
SPTBN5	1.24398e-05	8.2085	2.06683	-3.97153	SPTBN5	spectrin, beta, non-erythrocytic 5 [Source:HGNC Symbol;Acc:15680]
TCN2	0.00695887	12.1652	3.05933	-3.97641	TCN2	transcobalamin II [Source:HGNC Symbol;Acc:11653]
UCHL1	2.1533e-06	299.676	75.126	-3.98898	UCHL1	ubiquitin carboxyl-terminal esterase L1 (ubiquitin thiolesterase) [Source:HGNC Symbol;Acc:12513]
RHOB	4.02894e-06	968.609	241.299	-4.01414	RHOB	ras homolog family member B [Source:HGNC Symbol;Acc:668]
VWF	4.68949e-07	46.8756	11.6385	-4.02763	VWF	von Willebrand factor [Source:HGNC Symbol;Acc:12726]
EFNA1	1.21779e-05	57.151	14.1802	-4.03035	EFNA1	ephrin-A1 [Source:HGNC Symbol;Acc:3221]
CLEC14A	1.07753e-06	76.6643	19.0118	-4.03245	CLEC14A	C-type lectin domain family 14, member A [Source:HGNC Symbol;Acc:19832]
RGL1	3.84088e-07	100.739	24.9485	-4.03786	RGL1	ral guanine nucleotide dissociation stimulator-like 1 [Source:HGNC Symbol;Acc:30281]
ZDHHC2	2.77725e-05	15.581	3.85517	-4.04159	ZDHHC2	zinc finger, DHHC-type containing 2 [Source:HGNC Symbol;Acc:18469]
FAM20C	0.0419432	6.286	1.55433	-4.04418	FAM20C	family with sequence similarity 20, member C [Source:HGNC Symbol;Acc:22140]
ACVR2A	0.000890312	6.84642	1.69267	-4.04475	ACVR2A	activin A receptor, type IIA [Source:HGNC Symbol;Acc:173]
PNRC1	0.000162101	22.9368	5.66767	-4.04696	PNRC1	proline-rich nuclear receptor coactivator 1 [Source:HGNC Symbol;Acc:17278]
ROPN1L	0.0245503	21.1531	5.22517	-4.04831	ROPN1L	rhophilin associated tail protein 1-like [Source:HGNC Symbol;Acc:24060]
RNF125	0.000243718	7.52892	1.85558	-4.05744	RNF125	ring finger protein 125, E3 ubiquitin protein ligase [Source:HGNC Symbol;Acc:21150]
MYOZ2	8.85427e-07	68.2077	16.7943	-4.06135	MYOZ2	myozenin 2 [Source:HGNC Symbol;Acc:1330]
EPB49	0.0162063	8.32267	2.041	-4.07774
IL32	3.09576e-06	148.51	36.3281	-4.08803	IL32	interleukin 32 [Source:HGNC Symbol;Acc:16830]
LOC100506178	3.8606e-05	25.1764	6.14058	-4.1
GNG2	3.2447e-07	105.334	25.6681	-4.10371	GNG2	guanine nucleotide binding protein (G protein), gamma 2 [Source:HGNC Symbol;Acc:4404]
KIAA1462	3.20324e-07	123.964	30.1627	-4.10986	KIAA1462	KIAA1462 [Source:HGNC Symbol;Acc:29283]
PARP14	9.28297e-07	19.1773	4.661	-4.11441	PARP14	poly (ADP-ribose) polymerase family, member 14 [Source:HGNC Symbol;Acc:29232]
S1PR1	3.67771e-07	120.139	29.1727	-4.11819	S1PR1	sphingosine-1-phosphate receptor 1 [Source:HGNC Symbol;Acc:3165]
PCDHB10	0.0027328	8.47933	2.05517	-4.12586	PCDHB10	protocadherin beta 10 [Source:HGNC Symbol;Acc:8681]
GAB1	8.3978e-07	22.0752	5.32225	-4.14771	GAB1	GRB2-associated binding protein 1 [Source:HGNC Symbol;Acc:4066]
LDB2	3.44747e-07	198.241	47.7081	-4.15529	LDB2	LIM domain binding 2 [Source:HGNC Symbol;Acc:6533]
PLXNA2	1.71742e-07	93.7381	22.5573	-4.15556	PLXNA2	plexin A2 [Source:HGNC Symbol;Acc:9100]
SLC40A1	1.16277e-05	22.0985	5.31058	-4.16122	SLC40A1	solute carrier family 40 (iron-regulated transporter), member 1 [Source:HGNC Symbol;Acc:10909]
CYP2R1	0.000471282	22.6468	5.43017	-4.17056	CYP2R1	cytochrome P450, family 2, subfamily R, polypeptide 1 [Source:HGNC Symbol;Acc:20580]
AP3S1	7.03876e-07	266.574	63.876	-4.17331	AP3S1	adaptor-related protein complex 3, sigma 1 subunit [Source:HGNC Symbol;Acc:2013]
SGCB	1.08617e-06	36.4185	8.65642	-4.20711	SGCB	sarcoglycan, beta (43kDa dystrophin-associated glycoprotein) [Source:HGNC Symbol;Acc:10806]
RASSF2	1.20719e-07	90.911	21.4927	-4.22986	RASSF2	Ras association (RalGDS/AF-6) domain family member 2 [Source:HGNC Symbol;Acc:9883]
RAB33B	8.61332e-07	36.2747	8.55558	-4.23989	RAB33B	RAB33B, member RAS oncogene family [Source:HGNC Symbol;Acc:16075]
PVRL3	0.000580847	9.656	2.27433	-4.24564	PVRL3	poliovirus receptor-related 3 [Source:HGNC Symbol;Acc:17664]
PREX1	1.2513e-07	124.803	29.3718	-4.24909	PREX1	phosphatidylinositol-3,4,5-trisphosphate-dependent Rac exchange factor 1 [Source:HGNC Symbol;Acc:32594]
ETS1	0.000102868	1849.28	432.974	-4.27111	ETS1	v-ets avian erythroblastosis virus E26 oncogene homolog 1 [Source:HGNC Symbol;Acc:3488]
LXN	8.09566e-07	139.004	32.3785	-4.29311	LXN	latexin [Source:HGNC Symbol;Acc:13347]
KLF5	0.0150208	6.09683	1.41808	-4.29935	KLF5	Kruppel-like factor 5 (intestinal) [Source:HGNC Symbol;Acc:6349]
STEAP1	0.000343457	28.4331	6.60017	-4.30793	STEAP1	six transmembrane epithelial antigen of the prostate 1 [Source:HGNC Symbol;Acc:11378]
CAMSAP2	3.80788e-07	24.0677	5.57767	-4.31501	CAMSAP2	calmodulin regulated spectrin-associated protein family, member 2 [Source:HGNC Symbol;Acc:29188]
TIMP2	4.81829e-07	46.281	10.6977	-4.32627	TIMP2	TIMP metallopeptidase inhibitor 2 [Source:HGNC Symbol;Acc:11821]
GPC6	2.1887e-07	32.8764	7.5985	-4.3267	GPC6	glypican 6 [Source:HGNC Symbol;Acc:4454]
PCDH12	7.80904e-08	109.345	25.2702	-4.32705	PCDH12	protocadherin 12 [Source:HGNC Symbol;Acc:8657]
ZBTB8A	1.95251e-06	12.9743	2.99517	-4.33176	ZBTB8A	zinc finger and BTB domain containing 8A [Source:HGNC Symbol;Acc:24172]
MYO1E	1.50726e-07	47.8868	11.0293	-4.34177	MYO1E	myosin IE [Source:HGNC Symbol;Acc:7599]
RIN2	2.57806e-07	44.3564	10.201	-4.34824	RIN2	Ras and Rab interactor 2 [Source:HGNC Symbol;Acc:18750]
CCDC85B	0.00996705	15.0652	3.46225	-4.35126	CCDC85B	coiled-coil domain containing 85B [Source:HGNC Symbol;Acc:24926]
DISC1	0.00910907	11.2652	2.586	-4.35621	DISC1	TSNAX-DISC1 readthrough (NMD candidate) [Source:HGNC Symbol;Acc:49177]
NRCAM	1.83727e-05	9.231	2.10892	-4.37713	NRCAM	neuronal cell adhesion molecule [Source:HGNC Symbol;Acc:7994]
GPX8	6.99436e-08	144.827	33.061	-4.38059	GPX8	glutathione peroxidase 8 (putative) [Source:HGNC Symbol;Acc:33100]
GNA14	0.00145324	10.8785	2.46433	-4.41438	GNA14	guanine nucleotide binding protein (G protein), alpha 14 [Source:HGNC Symbol;Acc:4382]
TEAD1	1.18712e-06	11.2435	2.546	-4.41614	TEAD1	TEA domain family member 1 (SV40 transcriptional enhancer factor) [Source:HGNC Symbol;Acc:11714]
PMP22	8.28863e-08	473.089	106.819	-4.4289	PMP22	peripheral myelin protein 22 [Source:HGNC Symbol;Acc:9118]
EDN1	7.87384e-08	456.769	102.795	-4.44349	EDN1	endothelin 1 [Source:HGNC Symbol;Acc:3176]
BLOC1S3	0.0234865	6.41267	1.44267	-4.44501	BLOC1S3	biogenesis of lysosomal organelles complex-1, subunit 3 [Source:HGNC Symbol;Acc:20914]
C1orf122	0.00358305	18.0318	4.05517	-4.44663
CD59	2.30178e-08	63.7018	14.2702	-4.46399	CD59	CD59 molecule, complement regulatory protein [Source:HGNC Symbol;Acc:1689]
CLIP3	0.00125538	7.86517	1.75933	-4.47054	CLIP3	CAP-GLY domain containing linker protein 3 [Source:HGNC Symbol;Acc:24314]
SH2D3C	1.70157e-07	102.158	22.8385	-4.47305	SH2D3C	SH2 domain containing 3C [Source:HGNC Symbol;Acc:16884]
TCF4	1.2874e-07	107.386	23.9943	-4.47547	TCF4	transcription factor 4 [Source:HGNC Symbol;Acc:11634]
ABCA5	5.64502e-06	7.16808	1.5985	-4.48426	ABCA5	ATP-binding cassette, sub-family A (ABC1), member 5 [Source:HGNC Symbol;Acc:35]
STARD13	2.7955e-07	20.2089	4.506	-4.48489	STARD13	StAR-related lipid transfer (START) domain containing 13 [Source:HGNC Symbol;Acc:19164]
FAM160B1	5.11852e-08	49.046	10.8977	-4.5006	FAM160B1	family with sequence similarity 160, member B1 [Source:HGNC Symbol;Acc:29320]
SEPP1	3.28657e-06	36.1281	8.01642	-4.50676	SEPP1	selenoprotein P, plasma, 1 [Source:HGNC Symbol;Acc:10751]
SCN3B	6.88638e-08	45.9452	10.1835	-4.51173	SCN3B	sodium channel, voltage-gated, type III, beta subunit [Source:HGNC Symbol;Acc:20665]
TUBB3	5.21998e-08	228.276	50.5247	-4.5181	TUBB3	tubulin, beta 3 class III [Source:HGNC Symbol;Acc:20772]
HLX	1.02356e-06	45.7452	10.111	-4.5243	HLX	H2.0-like homeobox [Source:HGNC Symbol;Acc:4978]
SLFN5	8.74759e-07	20.9877	4.61933	-4.54344	SLFN5	schlafen family member 5 [Source:HGNC Symbol;Acc:28286]
IL17RD	5.23732e-06	8.15683	1.79433	-4.54589	IL17RD	interleukin 17 receptor D [Source:HGNC Symbol;Acc:17616]
SMIM14	4.9354e-06	40.6827	8.94017	-4.55055	SMIM14	small integral membrane protein 14 [Source:HGNC Symbol;Acc:27321]
METTL20	0.013023	7.7885	1.70933	-4.55645	METTL20	methyltransferase like 20 [Source:HGNC Symbol;Acc:28739]
PLEK2	0.000352554	24.3393	5.34142	-4.55672	PLEK2	pleckstrin 2 [Source:HGNC Symbol;Acc:19238]
CDK3	0.00107223	16.6777	3.64683	-4.57319	CDK3	cyclin-dependent kinase 3 [Source:HGNC Symbol;Acc:1772]
LRRC8C	3.68638e-08	40.4477	8.80683	-4.59276	LRRC8C	leucine rich repeat containing 8 family, member C [Source:HGNC Symbol;Acc:25075]
HSPB8	0.00246451	12.076	2.61975	-4.6096	HSPB8	heat shock 22kDa protein 8 [Source:HGNC Symbol;Acc:30171]
RCAN3	0.00125538	10.5177	2.27433	-4.62451	RCAN3	RCAN family member 3 [Source:HGNC Symbol;Acc:3042]
YAP1	4.6304e-08	40.391	8.70767	-4.63856	YAP1	Yes-associated protein 1 [Source:HGNC Symbol;Acc:16262]
RAPGEF4	1.59208e-06	18.4064	3.96267	-4.64496	RAPGEF4	Rap guanine nucleotide exchange factor (GEF) 4 [Source:HGNC Symbol;Acc:16626]
TMSB10	6.96603e-09	3865.41	831.293	-4.64988	TMSB10	thymosin beta 10 [Source:HGNC Symbol;Acc:11879]
SEL1L3	2.4058e-08	53.7727	11.5481	-4.65641	SEL1L3	sel-1 suppressor of lin-12-like 3 (C. elegans) [Source:HGNC Symbol;Acc:29108]
ATP8B1	4.72298e-07	15.8331	3.396	-4.66227	ATP8B1	ATPase, aminophospholipid transporter, class I, type 8B, member 1 [Source:HGNC Symbol;Acc:3706]
TBC1D19	0.00561781	9.401	2.016	-4.66319	TBC1D19	TBC1 domain family, member 19 [Source:HGNC Symbol;Acc:25624]
HTR7P1	1.70328e-07	31.7568	6.806	-4.66601
TMEM35	0.00246451	11.6577	2.49392	-4.67444	TMEM35	transmembrane protein 35 [Source:HGNC Symbol;Acc:25864]
NMRK1	0.000102967	33.9085	7.24267	-4.68177	NMRK1	nicotinamide riboside kinase 1 [Source:HGNC Symbol;Acc:26057]
SHE	5.73889e-08	27.001	5.746	-4.6991	SHE	Src homology 2 domain containing E [Source:HGNC Symbol;Acc:27004]
C8orf4	8.36603e-08	81.4468	17.301	-4.70764
TUBB2A	3.02551e-08	167.686	35.6189	-4.70778	TUBB2A	tubulin, beta 2A class IIa [Source:HGNC Symbol;Acc:12412]
AUTS2	6.80928e-07	13.6943	2.90642	-4.71176	AUTS2	autism susceptibility candidate 2 [Source:HGNC Symbol;Acc:14262]
ACAD11	6.24007e-05	13.616	2.88933	-4.71251	ACAD11	acyl-CoA dehydrogenase family, member 11 [Source:HGNC Symbol;Acc:30211]
HMGA2	7.93896e-09	83.7285	17.7268	-4.72326	HMGA2	high mobility group AT-hook 2 [Source:HGNC Symbol;Acc:5009]
COL5A2	7.69509e-09	110.417	23.3414	-4.73051	COL5A2	collagen, type V, alpha 2 [Source:HGNC Symbol;Acc:2210]
RUSC1-AS1	0.00146329	17.3252	3.66225	-4.73074
AHR	1.19587e-07	19.0818	4.01267	-4.7554	AHR	aryl hydrocarbon receptor [Source:HGNC Symbol;Acc:348]
SMAGP	1.81875e-06	62.276	13.0802	-4.7611	SMAGP	small cell adhesion glycoprotein [Source:HGNC Symbol;Acc:26918]
SNX7	3.99057e-07	52.311	10.9293	-4.78629	SNX7	sorting nexin 7 [Source:HGNC Symbol;Acc:14971]
CCNG2	5.22068e-09	80.9485	16.896	-4.79099	CCNG2	cyclin G2 [Source:HGNC Symbol;Acc:1593]
PLEKHG1	3.78928e-09	67.8347	14.1547	-4.79237	PLEKHG1	pleckstrin homology domain containing, family G (with RhoGef domain) member 1 [Source:HGNC Symbol;Acc:20884]
DOCK9	3.60328e-09	63.1343	13.1035	-4.81813	DOCK9	dedicator of cytokinesis 9 [Source:HGNC Symbol;Acc:14132]
SNAI1	5.95519e-06	35.0518	7.2635	-4.82575	SNAI1	snail family zinc finger 1 [Source:HGNC Symbol;Acc:11128]
TSC22D3	2.0104e-08	242.176	50.166	-4.82749	TSC22D3	TSC22 domain family, member 3 [Source:HGNC Symbol;Acc:3051]
HEY2	1.20481e-08	110.278	22.811	-4.83444	HEY2	hes-related family bHLH transcription factor with YRPW motif 2 [Source:HGNC Symbol;Acc:4881]
LIMCH1	8.43004e-09	208.145	43.0377	-4.83635	LIMCH1	LIM and calponin homology domains 1 [Source:HGNC Symbol;Acc:29191]
FAM71F1	0.0430309	8.04683	1.65892	-4.85066	FAM71F1	family with sequence similarity 71, member F1 [Source:HGNC Symbol;Acc:30704]
TMEM255B	0.000149265	33.031	6.806	-4.85322	TMEM255B	transmembrane protein 255B [Source:HGNC Symbol;Acc:28297]
FGF13	0.0356513	6.641	1.35642	-4.89599	FGF13	fibroblast growth factor 13 [Source:HGNC Symbol;Acc:3670]
HECA	1.56731e-08	37.176	7.58433	-4.90168	HECA	headcase homolog (Drosophila) [Source:HGNC Symbol;Acc:21041]
TSPAN18	4.81132e-09	105.994	21.6006	-4.90697	TSPAN18	tetraspanin 18 [Source:HGNC Symbol;Acc:20660]
KIAA1147	3.99904e-09	51.396	10.3827	-4.95017
SPRY4	2.58394e-09	195.101	39.4077	-4.95084	SPRY4	sprouty homolog 4 (Drosophila) [Source:HGNC Symbol;Acc:15533]
TP53I11	3.31691e-09	125.704	25.3777	-4.95331	TP53I11	tumor protein p53 inducible protein 11 [Source:HGNC Symbol;Acc:16842]
MYO6	1.59666e-09	95.7502	19.321	-4.95576	MYO6	myosin VI [Source:HGNC Symbol;Acc:7605]
SPOCK2	0.000538658	5.72683	1.15517	-4.95758	SPOCK2	sparc/osteonectin, cwcv and kazal-like domains proteoglycan (testican) 2 [Source:HGNC Symbol;Acc:13564]
SNORA81	0.00428984	141.038	28.3977	-4.96652
UBE2J1	5.94448e-09	301.271	60.5693	-4.97399	UBE2J1	ubiquitin-conjugating enzyme E2, J1 [Source:HGNC Symbol;Acc:17598]
ZDHHC21	6.61111e-09	30.0368	6.03767	-4.97491	ZDHHC21	zinc finger, DHHC-type containing 21 [Source:HGNC Symbol;Acc:20750]
ADD2	4.06042e-07	19.8927	3.99517	-4.97918	ADD2	adducin 2 (beta) [Source:HGNC Symbol;Acc:244]
SLC46A3	3.33218e-07	24.1043	4.83933	-4.98092	SLC46A3	solute carrier family 46, member 3 [Source:HGNC Symbol;Acc:27501]
QPCT	2.48419e-08	104.074	20.8893	-4.98214	QPCT	glutaminyl-peptide cyclotransferase [Source:HGNC Symbol;Acc:9753]
F8A1	0.0419432	12.9843	2.60433	-4.98566	F8A1	coagulation factor VIII-associated 1 [Source:HGNC Symbol;Acc:3547]
OPN5	0.00228788	6.461	1.291	-5.00465	OPN5	opsin 5 [Source:HGNC Symbol;Acc:19992]
FAM196B	0.000255473	8.26433	1.64725	-5.01705	FAM196B	family with sequence similarity 196, member B [Source:HGNC Symbol;Acc:37271]
PLVAP	9.10435e-07	1899.7	377.842	-5.02777	PLVAP	plasmalemma vesicle associated protein [Source:HGNC Symbol;Acc:13635]
SGCE	0.00783969	10.1427	2.016	-5.03108	SGCE	sarcoglycan, epsilon [Source:HGNC Symbol;Acc:10808]
CECR6	1.56322e-05	11.0418	2.18225	-5.05984	CECR6	cat eye syndrome chromosome region, candidate 6 [Source:HGNC Symbol;Acc:1844]
ENTPD1	3.15076e-09	17.7193	3.4935	-5.07209	ENTPD1	ectonucleoside triphosphate diphosphohydrolase 1 [Source:HGNC Symbol;Acc:3363]
TTC9	2.86628e-05	8.3635	1.64725	-5.07725	TTC9	tetratricopeptide repeat domain 9 [Source:HGNC Symbol;Acc:20267]
EPCAM	7.91527e-05	17.9527	3.526	-5.09151	EPCAM	epithelial cell adhesion molecule [Source:HGNC Symbol;Acc:11529]
ZFP36L2	1.81388e-09	78.081	15.2381	-5.12407	ZFP36L2	ZFP36 ring finger protein-like 2 [Source:HGNC Symbol;Acc:1108]
FAM107B	1.02944e-09	392.754	76.501	-5.13398	FAM107B	family with sequence similarity 107, member B [Source:HGNC Symbol;Acc:23726]
GJA1	1.26461e-09	613.247	117.923	-5.20042	GJA1	gap junction protein, alpha 1, 43kDa [Source:HGNC Symbol;Acc:4274]
ITGA1	2.67402e-09	51.396	9.861	-5.21205	ITGA1	integrin, alpha 1 [Source:HGNC Symbol;Acc:6134]
SMAD1	2.88851e-09	88.4668	16.9577	-5.21692	SMAD1	SMAD family member 1 [Source:HGNC Symbol;Acc:6767]
SNX21	0.00428984	6.20433	1.181	-5.25346	SNX21	sorting nexin family member 21 [Source:HGNC Symbol;Acc:16154]
OSBPL10	6.00968e-08	23.4423	4.45892	-5.25739	OSBPL10	oxysterol binding protein-like 10 [Source:HGNC Symbol;Acc:16395]
IGFBP6	0.000937797	24.6631	4.691	-5.25753	IGFBP6	insulin-like growth factor binding protein 6 [Source:HGNC Symbol;Acc:5475]
RARG	3.08837e-07	35.0802	6.67225	-5.25762	RARG	retinoic acid receptor, gamma [Source:HGNC Symbol;Acc:9866]
LIFR	4.39562e-10	55.7318	10.5527	-5.2813	LIFR	leukemia inhibitory factor receptor alpha [Source:HGNC Symbol;Acc:6597]
UBALD2	2.19672e-09	173.46	32.7752	-5.29241	UBALD2	UBA-like domain containing 2 [Source:HGNC Symbol;Acc:28438]
CORO7	0.000752045	15.1581	2.84892	-5.32065	CORO7	coronin 7 [Source:HGNC Symbol;Acc:26161]
TSPAN13	4.21376e-10	356.613	66.741	-5.34324	TSPAN13	tetraspanin 13 [Source:HGNC Symbol;Acc:21643]
LFNG	9.6775e-10	149.721	27.9898	-5.34914	LFNG	LFNG O-fucosylpeptide 3-beta-N-acetylglucosaminyltransferase [Source:HGNC Symbol;Acc:6560]
FZD4	3.21681e-10	59.7285	11.1535	-5.35514	FZD4	frizzled family receptor 4 [Source:HGNC Symbol;Acc:4042]
MYO1B	2.40473e-10	150.072	27.8635	-5.38596	MYO1B	myosin IB [Source:HGNC Symbol;Acc:7596]
ROBO4	3.65233e-10	102.73	18.9706	-5.41523	ROBO4	roundabout, axon guidance receptor, homolog 4 (Drosophila) [Source:HGNC Symbol;Acc:17985]
TMOD2	6.32077e-10	27.9556	5.15017	-5.42809	TMOD2	tropomodulin 2 (neuronal) [Source:HGNC Symbol;Acc:11872]
MPZL1	6.82821e-10	141.811	26.1148	-5.43029	MPZL1	myelin protein zero-like 1 [Source:HGNC Symbol;Acc:7226]
NLGN4X	0.000144654	5.63267	1.03433	-5.4457	NLGN4X	neuroligin 4, X-linked [Source:HGNC Symbol;Acc:14287]
ANO4	2.56586e-05	9.12517	1.67183	-5.45818	ANO4	anoctamin 4 [Source:HGNC Symbol;Acc:23837]
IL3RA	1.1784e-05	20.536	3.756	-5.46752	IL3RA	interleukin 3 receptor, alpha (low affinity) [Source:HGNC Symbol;Acc:6012]
S100A4	6.67251e-09	1301.51	237.532	-5.4793	S100A4	S100 calcium binding protein A4 [Source:HGNC Symbol;Acc:10494]
KANK3	1.1782e-05	14.2827	2.60433	-5.48419	KANK3	KN motif and ankyrin repeat domains 3 [Source:HGNC Symbol;Acc:24796]
LOC727849	0.00140705	13.9677	2.546	-5.48612
CXCL5	0.000172474	12.1306	2.21017	-5.48854	CXCL5	chemokine (C-X-C motif) ligand 5 [Source:HGNC Symbol;Acc:10642]
AQP7P1	0.00783969	5.57183	1.01433	-5.4931
RAB3D	4.20489e-09	33.9643	6.17808	-5.49755	RAB3D	RAB3D, member RAS oncogene family [Source:HGNC Symbol;Acc:9779]
ETS2	1.72308e-10	199.944	36.3685	-5.49773	ETS2	v-ets avian erythroblastosis virus E26 oncogene homolog 2 [Source:HGNC Symbol;Acc:3489]
CPT1C	0.00162898	7.53683	1.36767	-5.51072	CPT1C	carnitine palmitoyltransferase 1C [Source:HGNC Symbol;Acc:18540]
LOC100506083	0.0400938	8.68183	1.57267	-5.52045
GPM6B	9.88208e-05	7.746	1.40183	-5.52562	GPM6B	glycoprotein M6B [Source:HGNC Symbol;Acc:4461]
NIPSNAP3B	6.52444e-05	18.0527	3.25683	-5.54301	NIPSNAP3B	nipsnap homolog 3B (C. elegans) [Source:HGNC Symbol;Acc:23641]
KCNA6	1.96238e-09	28.4243	5.12267	-5.54874	KCNA6	potassium voltage-gated channel, shaker-related subfamily, member 6 [Source:HGNC Symbol;Acc:6225]
AGFG2	3.49295e-08	18.7406	3.36683	-5.56623	AGFG2	ArfGAP with FG repeats 2 [Source:HGNC Symbol;Acc:5177]
SYT17	6.50582e-06	20.8627	3.7385	-5.58049	SYT17	synaptotagmin XVII [Source:HGNC Symbol;Acc:24119]
KCNC4	4.40608e-08	18.7731	3.31642	-5.66065	KCNC4	potassium voltage-gated channel, Shaw-related subfamily, member 4 [Source:HGNC Symbol;Acc:6236]
SETBP1	1.6202e-06	6.10933	1.07892	-5.66247	SETBP1	SET binding protein 1 [Source:HGNC Symbol;Acc:15573]
CTHRC1	1.28665e-05	30.8273	5.43017	-5.67704	CTHRC1	collagen triple helix repeat containing 1 [Source:HGNC Symbol;Acc:18831]
CAV1	1.61334e-07	25.7043	4.5185	-5.68869	CAV1	caveolin 1, caveolae protein, 22kDa [Source:HGNC Symbol;Acc:1527]
PPAP2A	1.55254e-05	22.1848	3.89142	-5.70094	PPAP2A	phosphatidic acid phosphatase type 2A [Source:HGNC Symbol;Acc:9228]
PRCP	6.47887e-11	607.643	106.45	-5.70824	PRCP	prolylcarboxypeptidase (angiotensinase C) [Source:HGNC Symbol;Acc:9344]
ADM	1.69382e-09	104.953	18.3668	-5.71425	ADM	adrenomedullin [Source:HGNC Symbol;Acc:259]
GAS2L3	7.91527e-05	13.3243	2.3285	-5.72228	GAS2L3	growth arrest-specific 2 like 3 [Source:HGNC Symbol;Acc:27475]
ARHGEF15	1.58551e-10	57.351	9.94767	-5.76527	ARHGEF15	Rho guanine nucleotide exchange factor (GEF) 15 [Source:HGNC Symbol;Acc:15590]
PREX2	9.87428e-07	15.3685	2.66142	-5.77456	PREX2	phosphatidylinositol-3,4,5-trisphosphate-dependent Rac exchange factor 2 [Source:HGNC Symbol;Acc:22950]
UPK3BL	0.00221126	14.1368	2.44683	-5.7776	UPK3BL	polymerase (RNA) II (DNA directed) polypeptide J3 [Source:HGNC Symbol;Acc:33853]
NNAT	0.000311627	20.3093	3.50267	-5.79825	NNAT	neuronatin [Source:HGNC Symbol;Acc:7860]
DCLK2	2.87559e-06	10.9068	1.87767	-5.80872	DCLK2	doublecortin-like kinase 2 [Source:HGNC Symbol;Acc:19002]
BCL2	1.28047e-07	10.7202	1.83267	-5.84949	BCL2	B-cell CLL/lymphoma 2 [Source:HGNC Symbol;Acc:990]
C1orf54	2.5056e-05	65.7193	11.2031	-5.86618
MMP1	4.44107e-05	15.7268	2.6785	-5.87151	MMP1	matrix metallopeptidase 1 (interstitial collagenase) [Source:HGNC Symbol;Acc:7155]
SERINC2	0.00472003	9.02267	1.52933	-5.89974	SERINC2	serine incorporator 2 [Source:HGNC Symbol;Acc:23231]
DLC1	3.29853e-11	169.792	28.7752	-5.90064	DLC1	deleted in liver cancer 1 [Source:HGNC Symbol;Acc:2897]
TUBA1A	4.27793e-09	2535.96	429.454	-5.90508	TUBA1A	tubulin, alpha 1a [Source:HGNC Symbol;Acc:20766]
CXorf36	2.14748e-10	213.812	36.0127	-5.93713
PRUNE2	6.47072e-07	5.5585	0.934333	-5.94916	PRUNE2	prune homolog 2 (Drosophila) [Source:HGNC Symbol;Acc:25209]
FAM124B	1.17674e-10	84.896	14.2377	-5.96277	FAM124B	family with sequence similarity 124B [Source:HGNC Symbol;Acc:26224]
GJA4	7.95079e-09	56.3035	9.41392	-5.98088	GJA4	gap junction protein, alpha 4, 37kDa [Source:HGNC Symbol;Acc:4278]
THBD	2.15131e-11	97.7077	16.2752	-6.00348	THBD	thrombomodulin [Source:HGNC Symbol;Acc:11784]
USP31	2.34005e-11	33.1077	5.50933	-6.00938	USP31	ubiquitin specific peptidase 31 [Source:HGNC Symbol;Acc:20060]
SEMA6A	4.29664e-11	40.9331	6.75433	-6.06027	SEMA6A	sema domain, transmembrane domain (TM), and cytoplasmic domain, (semaphorin) 6A [Source:HGNC Symbol;Acc:10738]
SEMA3G	3.17834e-11	60.706	10.0081	-6.0657	SEMA3G	sema domain, immunoglobulin domain (Ig), short basic domain, secreted, (semaphorin) 3G [Source:HGNC Symbol;Acc:30400]
OIT3	6.8699e-09	40.7635	6.71558	-6.06999	OIT3	oncoprotein induced transcript 3 [Source:HGNC Symbol;Acc:29953]
PDGFB	2.34895e-11	126.959	20.811	-6.10055	PDGFB	platelet-derived growth factor beta polypeptide [Source:HGNC Symbol;Acc:8800]
FKBP1AP1	2.47163e-09	66.3468	10.8693	-6.10404
BRI3	4.85259e-09	135.955	22.2202	-6.11855	BRI3	brain protein I3 [Source:HGNC Symbol;Acc:1109]
TMEM156	1.71614e-05	18.5723	3.02808	-6.13334	TMEM156	transmembrane protein 156 [Source:HGNC Symbol;Acc:26260]
TCF7L1	1.21495e-08	29.071	4.73392	-6.141	TCF7L1	transcription factor 7-like 1 (T-cell specific, HMG-box) [Source:HGNC Symbol;Acc:11640]
NOTCH4	9.81121e-11	27.8885	4.5285	-6.15844	NOTCH4	notch 4 [Source:HGNC Symbol;Acc:7884]
CCDC74A	5.40952e-07	36.0568	5.84433	-6.16954	CCDC74A	coiled-coil domain containing 74A [Source:HGNC Symbol;Acc:25197]
KITLG	4.35696e-12	87.2193	14.1368	-6.16965	KITLG	KIT ligand [Source:HGNC Symbol;Acc:6343]
RGMB	1.079e-05	8.09767	1.31017	-6.18064	RGMB	repulsive guidance molecule family member b [Source:HGNC Symbol;Acc:26896]
C11orf80	0.000120304	11.9902	1.93767	-6.18794
YPEL2	8.40839e-11	40.8685	6.58683	-6.20457	YPEL2	yippee-like 2 (Drosophila) [Source:HGNC Symbol;Acc:18326]
SOWAHC	2.5056e-05	7.34308	1.181	-6.21768	SOWAHC	sosondowah ankyrin repeat domain family member C [Source:HGNC Symbol;Acc:26149]
DUSP18	0.00284565	7.69433	1.23017	-6.25471	DUSP18	dual specificity phosphatase 18 [Source:HGNC Symbol;Acc:18484]
ADAMTS4	1.14419e-10	38.9856	6.221	-6.26677	ADAMTS4	ADAM metallopeptidase with thrombospondin type 1 motif, 4 [Source:HGNC Symbol;Acc:220]
PXDC1	2.91857e-09	43.9368	6.996	-6.28028	PXDC1	PX domain containing 1 [Source:HGNC Symbol;Acc:21361]
PDP1	1.11361e-10	42.086	6.69767	-6.28368	PDP1	pyruvate dehyrogenase phosphatase catalytic subunit 1 [Source:HGNC Symbol;Acc:9279]
AQP1	0.0115505	6.58892	1.01433	-6.49581	AQP1	aquaporin 1 (Colton blood group) [Source:HGNC Symbol;Acc:633]
A2M	1.67732e-12	91.1235	14.0256	-6.49695	A2M	alpha-2-macroglobulin [Source:HGNC Symbol;Acc:7]
ID1	2.19974e-11	295.615	45.4856	-6.4991	ID1	inhibitor of DNA binding 1, dominant negative helix-loop-helix protein [Source:HGNC Symbol;Acc:5360]
GRK5	7.99971e-12	95.2177	14.6468	-6.5009	GRK5	G protein-coupled receptor kinase 5 [Source:HGNC Symbol;Acc:4544]
MSANTD2	2.29898e-09	40.5093	6.16267	-6.57334	MSANTD2	Myb/SANT-like DNA-binding domain containing 2 [Source:HGNC Symbol;Acc:26266]
ABTB2	8.86784e-08	11.8464	1.79433	-6.60213	ABTB2	ankyrin repeat and BTB (POZ) domain containing 2 [Source:HGNC Symbol;Acc:23842]
ADAM12	9.68192e-11	13.8464	2.0885	-6.62984	ADAM12	ADAM metallopeptidase domain 12 [Source:HGNC Symbol;Acc:190]
RNASE1	1.16765e-09	107.924	16.086	-6.70921	RNASE1	ribonuclease, RNase A family, 1 (pancreatic) [Source:HGNC Symbol;Acc:10044]
SORBS2	3.39569e-10	23.9943	3.57558	-6.71061	SORBS2	sorbin and SH3 domain containing 2 [Source:HGNC Symbol;Acc:24098]
KBTBD11	2.28414e-06	6.74142	1.00267	-6.72349	KBTBD11	kelch repeat and BTB (POZ) domain containing 11 [Source:HGNC Symbol;Acc:29104]
DUSP1	3.02288e-10	54.9985	8.15517	-6.74401	DUSP1	dual specificity phosphatase 1 [Source:HGNC Symbol;Acc:3064]
TMEM65	6.44818e-13	116.709	17.2485	-6.76635	TMEM65	transmembrane protein 65 [Source:HGNC Symbol;Acc:25203]
LAMA4	0	42.4593	6.25183	-6.7915	LAMA4	laminin, alpha 4 [Source:HGNC Symbol;Acc:6484]
WWTR1	5.77427e-13	211.24	31.0002	-6.81416	WWTR1	WW domain containing transcription regulator 1 [Source:HGNC Symbol;Acc:24042]
CD300LG	0.0100661	5.50892	0.806833	-6.82782	CD300LG	CD300 molecule-like family member g [Source:HGNC Symbol;Acc:30455]
PLEKHA1	7.61979e-12	63.1502	9.21767	-6.85099	PLEKHA1	pleckstrin homology domain containing, family A (phosphoinositide binding specific) member 1 [Source:HGNC Symbol;Acc:14335]
PRKCDBP	0.00331498	15.9739	2.311	-6.91212	PRKCDBP	protein kinase C, delta binding protein [Source:HGNC Symbol;Acc:9400]
CLDN7	6.38615e-07	27.0427	3.89142	-6.94931	CLDN7	claudin 7 [Source:HGNC Symbol;Acc:2049]
ARHGEF26	3.62813e-05	5.856	0.840167	-6.97005	ARHGEF26	Rho guanine nucleotide exchange factor (GEF) 26 [Source:HGNC Symbol;Acc:24490]
CAV2	5.59878e-06	11.8085	1.69267	-6.97627	CAV2	caveolin 2 [Source:HGNC Symbol;Acc:1528]
NRARP	7.95364e-13	127.246	18.1668	-7.0043	NRARP	NOTCH-regulated ankyrin repeat protein [Source:HGNC Symbol;Acc:33843]
LOC158376	1.92574e-06	24.2298	3.41767	-7.08956
PIEZO2	8.23192e-11	12.731	1.79433	-7.09511	PIEZO2	piezo-type mechanosensitive ion channel component 2 [Source:HGNC Symbol;Acc:26270]
PLAU	3.18677e-10	41.1727	5.79517	-7.10466	PLAU	plasminogen activator, urokinase [Source:HGNC Symbol;Acc:9052]
CCDC85A	1.29788e-07	12.3581	1.73933	-7.10507	CCDC85A	coiled-coil domain containing 85A [Source:HGNC Symbol;Acc:29400]
APLN	1.60094e-13	315.636	44.3743	-7.11303	APLN	apelin [Source:HGNC Symbol;Acc:16665]
SYT1	1.56834e-05	6.461	0.902667	-7.15768	SYT1	synaptotagmin I [Source:HGNC Symbol;Acc:11509]
ARHGAP29	4.76286e-14	105.073	14.6322	-7.1809	ARHGAP29	Rho GTPase activating protein 29 [Source:HGNC Symbol;Acc:30207]
PRDM1	6.9611e-14	90.3293	12.5252	-7.21183	PRDM1	PR domain containing 1, with ZNF domain [Source:HGNC Symbol;Acc:9346]
CD200	0.00577199	7.23142	1.00267	-7.21218	CD200	CD200 molecule [Source:HGNC Symbol;Acc:7203]
PODXL	4.52971e-14	391.32	54.2027	-7.21957	PODXL	podocalyxin-like [Source:HGNC Symbol;Acc:9171]
COLEC10	7.68934e-10	50.7193	6.996	-7.24976	COLEC10	collectin sub-family member 10 (C-type lectin) [Source:HGNC Symbol;Acc:2220]
LPL	5.75096e-14	369.903	50.9135	-7.26533	LPL	lipoprotein lipase [Source:HGNC Symbol;Acc:6677]
TP53INP2	5.45008e-13	63.2718	8.70767	-7.26622	TP53INP2	tumor protein p53 inducible nuclear protein 2 [Source:HGNC Symbol;Acc:16104]
PRSS23	8.77076e-14	147.548	20.2368	-7.29107	PRSS23	protease, serine, 23 [Source:HGNC Symbol;Acc:14370]
CPM	3.70291e-08	8.98392	1.23017	-7.30301	CPM	carboxypeptidase M [Source:HGNC Symbol;Acc:2311]
APOLD1	1.01536e-09	17.4089	2.37892	-7.318	APOLD1	apolipoprotein L domain containing 1 [Source:HGNC Symbol;Acc:25268]
ID3	3.85247e-14	540.237	73.381	-7.36208	ID3	inhibitor of DNA binding 3, dominant negative helix-loop-helix protein [Source:HGNC Symbol;Acc:5362]
NID2	1.4686e-12	37.8668	5.12267	-7.39202	NID2	nidogen 2 (osteonidogen) [Source:HGNC Symbol;Acc:13389]
KLF6	2.27596e-14	180.42	24.0935	-7.48833	KLF6	Kruppel-like factor 6 [Source:HGNC Symbol;Acc:2235]
FAM174B	3.17733e-11	43.0806	5.746	-7.49749	FAM174B	family with sequence similarity 174, member B [Source:HGNC Symbol;Acc:34339]
FBXL7	5.06766e-10	17.3043	2.301	-7.52035	FBXL7	F-box and leucine-rich repeat protein 7 [Source:HGNC Symbol;Acc:13604]
VCAN	1.32351e-08	12.0302	1.5985	-7.52591	VCAN	versican [Source:HGNC Symbol;Acc:2464]
ZDHHC14	3.2848e-09	24.3548	3.21517	-7.57496	ZDHHC14	zinc finger, DHHC-type containing 14 [Source:HGNC Symbol;Acc:20341]
PHLDB2	5.13833e-12	24.9193	3.27808	-7.6018	PHLDB2	pleckstrin homology-like domain, family B, member 2 [Source:HGNC Symbol;Acc:29573]
PCDH1	1.30673e-12	39.9006	5.20933	-7.65944	PCDH1	protocadherin 1 [Source:HGNC Symbol;Acc:8655]
FAM46B	0.000114014	9.90017	1.2785	-7.74358	FAM46B	family with sequence similarity 46, member B [Source:HGNC Symbol;Acc:28273]
COL15A1	7.54952e-15	133.389	16.9785	-7.85637	COL15A1	collagen, type XV, alpha 1 [Source:HGNC Symbol;Acc:2192]
D21S2088E	0.00523299	8.12892	1.03433	-7.85909
PIPSL	4.42005e-08	12.7402	1.621	-7.85945
UNC5B	3.11973e-14	47.3527	6.006	-7.88423	UNC5B	unc-5 homolog B (C. elegans) [Source:HGNC Symbol;Acc:12568]
ARHGAP28	9.41469e-14	43.5889	5.49683	-7.92982	ARHGAP28	Rho GTPase activating protein 28 [Source:HGNC Symbol;Acc:25509]
C4orf32	3.50986e-10	28.8468	3.61683	-7.97572
RBP1	6.8832e-08	58.2018	7.2135	-8.06846	RBP1	retinol binding protein 1, cellular [Source:HGNC Symbol;Acc:9919]
MAF	3.48492e-08	7.97475	0.98725	-8.07774	MAF	v-maf avian musculoaponeurotic fibrosarcoma oncogene homolog [Source:HGNC Symbol;Acc:6776]
LOC100505633	0.000478963	15.6193	1.9185	-8.14143
KIAA1217	4.44089e-14	43.8718	5.35725	-8.18925	KIAA1217	KIAA1217 [Source:HGNC Symbol;Acc:25428]
LOC286367	5.69218e-08	13.4943	1.64725	-8.19204
S100A3	1.79236e-10	110.531	13.416	-8.23878	S100A3	S100 calcium binding protein A3 [Source:HGNC Symbol;Acc:10493]
MECOM	2.6068e-13	31.0393	3.756	-8.26393	MECOM	MDS1 and EVI1 complex locus [Source:HGNC Symbol;Acc:3498]
TM4SF18	1.44329e-15	250.596	30.3027	-8.26977	TM4SF18	transmembrane 4 L six family member 18 [Source:HGNC Symbol;Acc:25181]
LOC100505495	9.20907e-07	10.4302	1.25683	-8.29877
KCNN2	1.11022e-14	47.5702	5.66767	-8.39325	KCNN2	potassium intermediate/small conductance calcium-activated channel, subfamily N, member 2 [Source:HGNC Symbol;Acc:6291]
C10orf10	0.0152036	5.73767	0.6835	-8.39454
MLANA	0.0152036	7.64517	0.902667	-8.46953	MLANA	melan-A [Source:HGNC Symbol;Acc:7124]
MARCKS	2.22045e-16	532.8	62.0852	-8.58176	MARCKS	myristoylated alanine-rich protein kinase C substrate [Source:HGNC Symbol;Acc:6759]
GZMA	0.000167543	23.561	2.73267	-8.62198	GZMA	granzyme A (granzyme 1, cytotoxic T-lymphocyte-associated serine esterase 3) [Source:HGNC Symbol;Acc:4708]
ABLIM3	3.29373e-06	7.14683	0.821	-8.70503	ABLIM3	actin binding LIM protein family, member 3 [Source:HGNC Symbol;Acc:29132]
RAPH1	1.11022e-16	25.1648	2.84892	-8.83309	RAPH1	Ras association (RalGDS/AF-6) and pleckstrin homology domains 1 [Source:HGNC Symbol;Acc:14436]
EFNB2	3.33067e-16	121.224	13.7002	-8.84838	EFNB2	ephrin-B2 [Source:HGNC Symbol;Acc:3227]
CD93	0	492.491	55.0493	-8.94636	CD93	CD93 molecule [Source:HGNC Symbol;Acc:15855]
TANC2	3.69667e-11	7.90267	0.881833	-8.96163	TANC2	tetratricopeptide repeat, ankyrin repeat and coiled-coil containing 2 [Source:HGNC Symbol;Acc:30212]
RCAN2	1.21821e-09	16.9585	1.88767	-8.98384	RCAN2	regulator of calcineurin 2 [Source:HGNC Symbol;Acc:3041]
KIF26A	1.16573e-14	28.4885	3.11933	-9.13288	KIF26A	kinesin family member 26A [Source:HGNC Symbol;Acc:20226]
SLC35G2	6.89415e-12	48.8843	5.34142	-9.15194	SLC35G2	solute carrier family 35, member G2 [Source:HGNC Symbol;Acc:28480]
CHST7	3.48947e-05	9.851	1.06767	-9.22666	CHST7	carbohydrate (N-acetylglucosamine 6-O) sulfotransferase 7 [Source:HGNC Symbol;Acc:13817]
BAALC	3.61885e-11	25.3327	2.72017	-9.31291	BAALC	brain and acute leukemia, cytoplasmic [Source:HGNC Symbol;Acc:14333]
IPO11-LRRC70	4.77984e-12	51.2877	5.45308	-9.40526
MEX3D	1.92787e-11	25.0377	2.66142	-9.40765	MEX3D	mex-3 RNA binding family member D [Source:HGNC Symbol;Acc:16734]
IQCJ-SCHIP1	0.000488592	9.14058	0.970167	-9.42166
RBM47	1.8769e-08	10.5177	1.11017	-9.47395	RBM47	RNA binding motif protein 47 [Source:HGNC Symbol;Acc:30358]
NT5E	1.18122e-10	18.271	1.9185	-9.52359	NT5E	5'-nucleotidase, ecto (CD73) [Source:HGNC Symbol;Acc:8021]
GAP43	0	352.123	36.8402	-9.55814	GAP43	growth associated protein 43 [Source:HGNC Symbol;Acc:4140]
GPR116	0	134.63	14.0256	-9.5989	GPR116	G protein-coupled receptor 116 [Source:HGNC Symbol;Acc:19030]
MID1	7.22955e-12	10.8993	1.12683	-9.67253	MID1	midline 1 (Opitz/BBB syndrome) [Source:HGNC Symbol;Acc:7095]
BVES	3.75255e-13	22.0327	2.27433	-9.68753	BVES	blood vessel epicardial substance [Source:HGNC Symbol;Acc:1152]
EPHB1	5.54864e-05	5.49308	0.5635	-9.74815	EPHB1	EPH receptor B1 [Source:HGNC Symbol;Acc:3392]
TMEM243	4.52775e-08	35.5031	3.60517	-9.84783	TMEM243	transmembrane protein 243, mitochondrial [Source:HGNC Symbol;Acc:21707]
CD9	0	845.645	85.8498	-9.85029	CD9	CD9 molecule [Source:HGNC Symbol;Acc:1709]
THSD1	0	93.3302	9.456	-9.86994	THSD1	thrombospondin, type I, domain containing 1 [Source:HGNC Symbol;Acc:17754]
EVA1A	1.45792e-08	23.8777	2.41433	-9.88996	EVA1A	eva-1 homolog A (C. elegans) [Source:HGNC Symbol;Acc:25816]
NR5A2	5.24025e-14	28.4681	2.84892	-9.9926	NR5A2	nuclear receptor subfamily 5, group A, member 2 [Source:HGNC Symbol;Acc:7984]
PPAP2B	3.61885e-11	21.7685	2.16433	-10.0578	PPAP2B	phosphatidic acid phosphatase type 2B [Source:HGNC Symbol;Acc:9229]
GIMAP4	0	224.683	22.3081	-10.0718	GIMAP4	GTPase, IMAP family member 4 [Source:HGNC Symbol;Acc:21872]
TMPRSS11E	0.000623885	7.80142	0.774333	-10.075	TMPRSS11E	transmembrane protease, serine 11E [Source:HGNC Symbol;Acc:24465]
FCN3	1.17684e-13	110.966	10.8564	-10.2212	FCN3	ficolin (collagen/fibrinogen domain containing) 3 [Source:HGNC Symbol;Acc:3625]
S100A11	0	717.622	69.4143	-10.3382	S100A11	S100 calcium binding protein A11 [Source:HGNC Symbol;Acc:10488]
ST5	2.22045e-16	147.794	14.2702	-10.3569	ST5	suppression of tumorigenicity 5 [Source:HGNC Symbol;Acc:11350]
NCALD	9.12658e-06	7.4685	0.710583	-10.5104	NCALD	neurocalcin delta [Source:HGNC Symbol;Acc:7655]
FILIP1	5.55112e-16	42.1122	4.0035	-10.5189	FILIP1	filamin A interacting protein 1 [Source:HGNC Symbol;Acc:21015]
SEMA6B	2.66894e-08	10.4006	0.98725	-10.5349	SEMA6B	sema domain, transmembrane domain (TM), and cytoplasmic domain, (semaphorin) 6B [Source:HGNC Symbol;Acc:10739]
GALNT18	4.45479e-10	21.8948	2.06683	-10.5934	GALNT18	UDP-N-acetyl-alpha-D-galactosamine:polypeptide N-acetylgalactosaminyltransferase 18 [Source:HGNC Symbol;Acc:30488]
ANGPT2	0	67.0952	6.2835	-10.678	ANGPT2	angiopoietin 2 [Source:HGNC Symbol;Acc:485]
CEACAM21	5.92456e-06	18.7977	1.75933	-10.6845	CEACAM21	carcinoembryonic antigen-related cell adhesion molecule 21 [Source:HGNC Symbol;Acc:28834]
DLL4	0	144.339	13.416	-10.7587	DLL4	delta-like 4 (Drosophila) [Source:HGNC Symbol;Acc:2910]
RPS10-NUDT3	1.84272e-07	12.006	1.09683	-10.9461
RFTN2	1.99817e-08	12.251	1.1185	-10.9531	RFTN2	raftlin family member 2 [Source:HGNC Symbol;Acc:26402]
KLF7	0	94.2052	8.56933	-10.9933	KLF7	Kruppel-like factor 7 (ubiquitous) [Source:HGNC Symbol;Acc:6350]
TMEM233	0.00411775	8.351	0.75725	-11.0281	TMEM233	transmembrane protein 233 [Source:HGNC Symbol;Acc:37219]
FAM198B	0	131.306	11.8927	-11.041	FAM198B	family with sequence similarity 198, member B [Source:HGNC Symbol;Acc:25312]
FAM26E	1.11022e-16	50.0172	4.451	-11.2373	FAM26E	family with sequence similarity 26, member E [Source:HGNC Symbol;Acc:21568]
ADORA1	6.82533e-05	7.60183	0.671	-11.3291	ADORA1	adenosine A1 receptor [Source:HGNC Symbol;Acc:262]
SCHIP1	4.44089e-16	87.2193	7.676	-11.3626	SCHIP1	IQCJ-SCHIP1 readthrough [Source:HGNC Symbol;Acc:38842]
LBH	0	498.756	42.3552	-11.7756	LBH	limb bud and heart development [Source:HGNC Symbol;Acc:29532]
FRMD3	1.36979e-10	11.0935	0.915167	-12.1218	FRMD3	FERM domain containing 3 [Source:HGNC Symbol;Acc:24125]
KCNJ2	0	56.3035	4.60183	-12.235	KCNJ2	potassium inwardly-rectifying channel, subfamily J, member 2 [Source:HGNC Symbol;Acc:6263]
LRRC4	0	128.757	10.4527	-12.3181	LRRC4	leucine rich repeat containing 4 [Source:HGNC Symbol;Acc:15586]
APCDD1	7.97538e-05	7.64517	0.617667	-12.3775	APCDD1	adenomatosis polyposis coli down-regulated 1 [Source:HGNC Symbol;Acc:15718]
F3	0.000234796	7.0535	0.552667	-12.7627	F3	coagulation factor III (thromboplastin, tissue factor) [Source:HGNC Symbol;Acc:3541]
MAMLD1	2.35367e-14	22.2022	1.70933	-12.9888	MAMLD1	mastermind-like domain containing 1 [Source:HGNC Symbol;Acc:2568]
EGFLAM	3.01532e-07	6.96308	0.535167	-13.0111	EGFLAM	EGF-like, fibronectin type III and laminin G domains [Source:HGNC Symbol;Acc:26810]
TLE1	4.49416e-05	6.14767	0.466833	-13.1689	TLE1	transducin-like enhancer of split 1 (E(sp1) homolog, Drosophila) [Source:HGNC Symbol;Acc:11837]
TNFRSF11A	0	37.286	2.82433	-13.2017	TNFRSF11A	tumor necrosis factor receptor superfamily, member 11a, NFKB activator [Source:HGNC Symbol;Acc:11908]
CLDN5	1.55161e-06	10.9677	0.821	-13.3589	CLDN5	claudin 5 [Source:HGNC Symbol;Acc:2047]
SELE	2.22045e-16	35.0668	2.586	-13.5603	SELE	selectin E [Source:HGNC Symbol;Acc:10718]
POPDC3	3.61036e-06	16.9785	1.23017	-13.8018	POPDC3	popeye domain containing 3 [Source:HGNC Symbol;Acc:17649]
RBM24	0	83.8652	5.94308	-14.1114	RBM24	RNA binding motif protein 24 [Source:HGNC Symbol;Acc:21539]
ELTD1	0	253.616	17.8018	-14.2466	ELTD1	EGF, latrophilin and seven transmembrane domain containing 1 [Source:HGNC Symbol;Acc:20822]
EMP1	0	697.782	48.7327	-14.3186	EMP1	epithelial membrane protein 1 [Source:HGNC Symbol;Acc:3333]
ZNF366	0.0015624	5.36017	0.351833	-15.235	ZNF366	zinc finger protein 366 [Source:HGNC Symbol;Acc:18316]
EMCN	1.17987e-11	12.9985	0.840167	-15.4713	EMCN	endomucin [Source:HGNC Symbol;Acc:16041]
RGCC	0.0123651	9.90017	0.638083	-15.5155	RGCC	regulator of cell cycle [Source:HGNC Symbol;Acc:20369]
CHST15	0	55.1685	3.526	-15.6462	CHST15	carbohydrate (N-acetylgalactosamine 4-sulfate 6-O) sulfotransferase 15 [Source:HGNC Symbol;Acc:18137]
SERPINB3	6.87604e-05	10.3518	0.658083	-15.7303	SERPINB3	serpin peptidase inhibitor, clade B (ovalbumin), member 3 [Source:HGNC Symbol;Acc:10569]
SERPINB4	3.90598e-07	14.1193	0.856833	-16.4785	SERPINB4	serpin peptidase inhibitor, clade B (ovalbumin), member 4 [Source:HGNC Symbol;Acc:10570]
MYOG	0.000289916	9.85892	0.590167	-16.7053	MYOG	myogenin (myogenic factor 4) [Source:HGNC Symbol;Acc:7612]
SOX18	1.09912e-08	19.8227	1.181	-16.7846	SOX18	SRY (sex determining region Y)-box 18 [Source:HGNC Symbol;Acc:11194]
COL13A1	7.57172e-14	22.6468	1.34683	-16.8149	COL13A1	collagen, type XIII, alpha 1 [Source:HGNC Symbol;Acc:2190]
IGFBP3	0	111.458	6.62183	-16.8318	IGFBP3	insulin-like growth factor binding protein 3 [Source:HGNC Symbol;Acc:5472]
RAMP2	4.68109e-08	35.8627	2.0785	-17.2541	RAMP2	receptor (G protein-coupled) activity modifying protein 2 [Source:HGNC Symbol;Acc:9844]
KLF2	4.5427e-11	27.6718	1.57267	-17.5955	KLF2	Kruppel-like factor 2 [Source:HGNC Symbol;Acc:6347]
FGF12	3.63443e-12	9.05267	0.491833	-18.406	FGF12	fibroblast growth factor 12 [Source:HGNC Symbol;Acc:3668]
CLEC1B	6.66134e-16	106.819	5.746	-18.5901	CLEC1B	C-type lectin domain family 1, member B [Source:HGNC Symbol;Acc:24356]
[truncated: 35 more rows]

## Sheet: NonHE iG2nega iG2posi
ID	PPEE	c1.iG2negaNonHE	c2.iG2posiNonHE	c2.iG2posiNonHE.vs..c1.iG2negaNonHE	GENE_NAME	DESCRIPTION
[truncated: 761 more rows]

[truncated: 1 more sheets: CD43 iG2negND iG2posND]
